# Supplementary material for: ADP binding by the Culex quinquefasciatus mosquito D7 salivary protein enhances blood feeding on mammals
Source: Nat Commun. 2020 Jun 9;11:2911. doi: 10.1038/s41467-020-16665-z (PMC7283271; doi:10.1038/s41467-020-16665-z)
Supplement: Supplementary file 4 — Source Data [file 41467_2020_16665_MOESM4_ESM.xlsx]

## Sheet: Figure 1a
Fig. 1. Characterization of Culex quinquefasciatus salivary long D7 proteins. (a) Gene expression analysis of CxD7L1 and CxD7L2 transcripts in different stages of C. quinquefasciatus mosquitoes. Relative abundance was expressed as the fold change using the 40S ribosomal protein S7 as the housekeeping gene. Larvae stage 1 (L1), larvae stage 2 (L2), larvae stage 3 (L3), larvae stage 4 (L4), pupae, …
	Gene expression analysis of CxD7L1
	L1	L2	L3	L4	Pupae	Adult	Adult	H+T	Abdomen
	0.06911	0.00626	0.00773	0.01296	0.0176	4.14106	53.0765	4837.35	2.04202
	0.07562	0.05147	0.03029	0.01734	0.0225	0.241484	93.7015	2377.12	3.32879
	Gene expression analysis of CxD7L2
	L1	L2	L3	L4	Pupae	Adult	Adult	H+T	Abdomen
	0.01013	0.01573	0.03553	0.00666	0.0033	2.09217	51.0911	3432.4	4.99332
	0.05872	0.00453	0.00879	0.00417	0.0593	0.477973	102.182	5673.41	0.315344

## Sheet: Figure 1b
Fig. 1. Characterization of Culex quinquefasciatus salivary long D7 proteins. (b) Purification of CxD7L1 (blue line) and CxD7L2 (red line) by size exclusion chromatography using Superdex 200 Increase 10/300 GL column.
	(Elution Volume)	CxD7L1	CxD7L2		mAU: milli absorbance units
	ml	mAU	mAU
	0	5.8	-2.285
	0.05	5.21	5.602
	0.09	6.44	6.369
	0.14	10.6	7.496
	0.19	9.68	6.058
	0.23	8.36	5.25
	0.28	7.63	4.719
	0.33	7.15	4.288
	0.37	6.78	4.167
	0.42	6.51	3.782
	0.47	6.24	3.646
	0.51	6.04	3.602
	0.56	5.91	3.488
	0.6	5.82	3.388
	0.65	5.66	3.375
	0.7	5.64	3.385
	0.74	5.55	3.355
	0.79	5.49	3.319
	0.84	5.47	3.239
	0.88	5.39	3.327
	0.93	5.34	3.215
	0.98	5.25	3.171
	1.02	5.21	3.1
	1.07	5.19	3.103
	1.12	5.07	3.125
	1.16	5.03	3.096
	1.21	4.97	3.042
	1.26	4.9	2.974
	1.3	4.94	2.969
	1.35	4.97	3.024
	1.4	4.84	3.004
	1.44	4.8	2.923
	1.49	4.83	2.931
	1.54	4.8	2.907
	1.58	4.79	2.924
	1.63	4.76	2.915
	1.67	4.78	2.933
	1.72	4.72	2.952
	1.77	4.82	2.888
	1.81	4.78	2.898
	1.86	4.77	2.935
	1.91	4.82	2.931
	1.95	4.79	2.862
	2	4.89	2.868
	2.05	4.87	2.86
	2.09	4.89	2.86
	2.14	4.84	2.773
	2.19	4.82	2.832
	2.23	4.79	2.796
	2.28	4.62	2.803
	2.33	4.7	2.767
	2.37	4.67	2.754
	2.42	4.66	2.76
	2.47	4.56	2.676
	2.51	4.5	2.763
	2.56	4.41	2.709
	2.61	4.39	2.677
	2.65	4.33	2.643
	2.7	4.2	2.693
	2.74	4.17	2.684
	2.79	4.13	2.639
	2.84	4.04	2.662
	2.88	3.98	2.656
	2.93	3.91	2.577
	2.98	3.86	2.666
	3.02	3.77	2.691
	3.07	3.69	2.586
	3.12	3.69	2.546
	3.16	3.59	2.673
	3.21	3.65	2.586
	3.26	3.55	2.595
	3.3	3.52	2.563
	3.35	3.49	2.56
	3.4	3.47	2.579
	3.44	3.53	2.517
	3.49	3.43	2.56
	3.54	3.41	2.502
	3.58	3.44	2.493
	3.63	3.45	2.526
	3.68	3.34	2.506
	3.72	3.35	2.482
	3.77	3.35	2.475
	3.81	3.32	2.502
	3.86	3.32	2.522
	3.91	3.33	2.508
	3.95	3.29	2.441
	4	3.27	2.474
	4.05	3.22	2.411
	4.09	3.27	2.404
	4.14	3.26	2.477
	4.19	3.24	2.392
	4.23	3.15	2.406
	4.28	3.22	2.428
	4.33	3.2	2.398
	4.37	3.22	2.44
	4.42	3.22	2.429
	4.47	3.13	2.381
	4.51	3.18	2.387
	4.56	3.12	2.348
	4.61	3.2	2.335
	4.65	3.22	2.304
	4.7	3.15	2.357
	4.75	3.13	2.404
	4.79	3.16	2.387
	4.84	3.12	2.294
	4.88	3.1	2.387
	4.93	3.12	2.294
	4.98	3.14	2.263
	5.02	3.04	2.298
	5.07	3.07	2.31
	5.12	3.11	2.28
	5.16	3.06	2.257
	5.21	3.08	2.222
	5.26	3.14	2.241
	5.3	3.07	2.289
	5.35	3.06	2.308
	5.4	3.1	2.261
	5.44	3.13	2.244
	5.49	3.06	2.265
	5.54	3.05	2.12
	5.58	3.04	2.147
	5.63	3.06	2.191
	5.68	2.97	2.193
	5.72	3.05	2.213
	5.77	3	2.188
	5.82	2.99	2.225
	5.86	2.97	2.14
	5.91	2.94	2.108
	5.95	2.94	2.135
	6	3.03	2.194
	6.05	2.86	2.119
	6.09	2.93	2.196
	6.14	2.83	2.108
	6.19	2.9	2.116
	6.23	2.91	2.068
	6.28	2.88	2.157
	6.33	2.89	2.108
	6.37	2.92	2.108
	6.42	2.88	2.04
	6.47	2.9	2.104
	6.51	2.98	2.074
	6.56	2.92	1.996
	6.61	3.05	2.061
	6.65	3.02	2.05
	6.7	3.05	2.025
	6.75	3.12	2.015
	6.79	3.23	2.031
	6.84	3.38	2.068
	6.89	3.79	2.092
	6.93	4.28	2.055
	6.98	4.93	2.102
	7.02	5.81	2.092
	7.07	6.89	2.199
	7.12	8.06	2.206
	7.16	9.31	2.282
	7.21	10.58	2.286
	7.26	11.74	2.447
	7.3	12.81	2.416
	7.35	13.65	2.481
	7.4	14.41	2.651
	7.44	14.95	2.682
	7.49	15.52	2.704
	7.54	16	2.716
	7.58	16.51	2.743
	7.63	17.13	2.833
	7.68	17.8	2.856
	7.72	18.72	2.878
	7.77	19.88	2.935
	7.82	21.64	2.969
	7.86	23.42	2.996
	7.91	25.66	3.001
	7.96	28.25	3.026
	8	31.14	2.991
	8.05	33.95	2.986
	8.09	36.58	3.028
	8.14	38.57	2.972
	8.19	39.68	2.962
	8.23	39.55	2.9
	8.28	38.52	2.885
	8.33	36.3	2.852
	8.37	33.52	2.778
	8.42	30.45	2.716
	8.47	27.53	2.664
	8.51	25.01	2.591
	8.56	22.78	2.641
	8.61	21	2.553
	8.65	19.43	2.55
	8.7	18.19	2.577
	8.75	17.14	2.489
	8.79	16.3	2.47
	8.84	15.55	2.383
	8.89	14.91	2.39
	8.93	14.3	2.37
	8.98	13.71	2.322
	9.03	13.14	2.291
	9.07	12.63	2.243
	9.12	12.08	2.251
	9.16	11.63	2.261
	9.21	11.14	2.281
	9.26	10.73	2.193
	9.3	10.39	2.216
	9.35	10.14	2.239
	9.4	9.9	2.194
	9.44	9.64	2.11
	9.49	9.52	2.128
	9.54	9.24	2.072
	9.58	9.07	2.091
	9.63	8.88	2.104
	9.68	8.71	2.147
	9.72	8.51	2.156
	9.77	8.37	2.079
	9.82	8.28	2.079
	9.86	8.21	2.103
	9.91	8.07	2.031
	9.96	8.03	2.143
	10	7.99	2.08
	10.05	7.99	2.102
	10.1	7.91	2.083
	10.14	7.88	2.102
	10.19	7.79	2.042
	10.23	7.76	2.066
	10.28	7.67	2.057
	10.33	7.54	2.027
	10.37	7.52	1.97
	10.42	7.43	1.988
	10.47	7.33	2
	10.51	7.28	1.951
	10.56	7.19	1.982
	10.61	7.15	1.905
	10.65	7.07	1.902
	10.7	7.01	1.843
	10.75	6.93	1.837
	10.79	6.84	1.867
	10.84	6.92	1.874
	10.89	6.88	1.884
	10.93	6.83	1.852
	10.98	6.79	1.89
	11.03	6.79	1.808
	11.07	6.72	1.804
	11.12	6.78	1.813
	11.17	6.76	1.79
	11.21	6.69	1.818
	11.26	6.74	1.771
	11.3	6.84	1.796
	11.35	6.83	1.815
	11.4	6.9	1.771
	11.44	6.89	1.822
	11.49	6.9	1.759
	11.54	7.01	1.73
	11.58	7.06	1.792
	11.63	7.06	1.826
	11.68	7.19	1.769
	11.72	7.24	1.809
	11.77	7.35	1.815
	11.82	7.44	1.848
	11.86	7.48	1.83
	11.91	7.53	1.853
	11.96	7.6	1.939
	12	7.71	1.947
	12.05	7.83	2.066
	12.1	7.99	2.066
	12.14	8.07	2.069
	12.19	8.29	2.076
	12.24	8.42	2.133
	12.28	8.58	2.213
	12.33	8.7	2.206
	12.37	8.83	2.196
	12.42	9.02	2.219
	12.47	9.17	2.219
	12.51	9.35	2.221
	12.56	9.47	2.216
	12.61	9.62	2.186
	12.65	9.85	2.244
	12.7	10.09	2.212
	12.75	10.25	2.224
	12.79	10.77	2.23
	12.84	11.14	2.275
	12.89	11.64	2.31
	12.93	12.16	2.471
	12.98	12.82	2.524
	13.03	13.48	2.568
	13.07	14.24	2.591
	13.12	14.91	2.765
	13.17	15.61	2.975
	13.21	16.27	3.121
	13.26	16.62	3.261
	13.31	17.05	3.505
	13.35	17.37	3.616
	13.4	17.52	3.688
	13.45	17.53	3.842
	13.49	17.36	3.979
	13.54	17.18	4.046
	13.58	16.93	4.084
	13.63	16.7	4.164
	13.68	16.43	4.044
	13.72	16.28	3.905
	13.77	16.14	3.854
	13.82	16.07	3.898
	13.86	16.2	3.763
	13.91	16.42	3.696
	13.96	16.75	3.761
	14	17.33	3.852
	14.05	17.97	3.949
	14.1	18.9	4.208
	14.14	20.08	4.461
	14.19	21.43	5.658
	14.24	23.14	6.692
	14.28	25.05	7.987
	14.33	27.23	9.949
	14.38	29.61	12.571
	14.42	32.24	15.984
	14.47	34.99	20.688
	14.52	37.84	26.845
	14.56	40.69	35.128
	14.61	43.49	45.854
	14.65	46.32	60.143
	14.7	49.12	78.777
	14.75	51.96	103.431
	14.79	55.17	135.436
	14.84	58.9	176.869
	14.89	63.28	229.163
	14.93	68.9	294.14
	14.98	76.01	372.275
	15.03	85.02	464.995
	15.07	96.75	570.418
	15.12	112.24	687.806
	15.17	132.99	814.037
	15.21	161.29	944.586
	15.26	200.66	1075.22
	15.31	254.32	1198.7
	15.35	326.76	1310.87
	15.4	420.81	1406.66
	15.45	538.66	1483.97
	15.49	678.87	1536.44
	15.54	836.86	1566.45
	15.59	1003.74	1572.9
	15.63	1166.11	1557.19
	15.68	1312.27	1523.8
	15.72	1428.17	1473.76
	15.77	1502.44	1409.7
	15.82	1532.85	1336.08
	15.86	1514.46	1256.92
	15.91	1452.83	1175.07
	15.96	1354.4	1091.13
	16	1227.26	1008.94
	16.05	1090.66	929.607
	16.1	948.08	852.911
	16.14	812.09	781.25
	16.19	685.3	714.975
	16.24	573.48	652.581
	16.28	476.05	595.711
	16.33	394.53	543.099
	16.38	326.74	495.309
	16.42	271.07	452.298
	16.47	225.59	412.799
	16.52	188.52	377.069
	16.56	158.37	344.667
	16.61	133.28	315.416
	16.66	112.52	288.727
	16.7	95.29	264.453
	16.75	80.6	242.447
	16.79	68.27	222.382
	16.84	57.78	204.048
	16.89	48.98	187.377
	16.93	41.7	172.306
	16.98	35.55	158.328
	17.03	30.49	145.808
	17.07	26.52	134.351
	17.12	23.12	124.14
	17.17	20.4	114.737
	17.21	18.16	106.253
	17.26	16.33	98.681
	17.31	14.85	91.626
	17.35	13.67	85.372
	17.4	12.55	79.679
	17.45	11.59	74.446
	17.49	10.91	69.772
	17.54	10.27	65.52
	17.59	9.67	61.759
	17.63	9.17	58.224
	17.68	8.82	55.065
	17.73	8.53	52.281
	17.77	8.23	49.735
	17.82	8.04	47.27
	17.86	7.92	44.975
	17.91	7.79	42.956
	17.96	7.72	41.18
	18	7.62	39.425
	18.05	7.54	37.792
	18.1	7.46	36.283
	18.14	7.5	34.925
	18.19	7.55	33.631
	18.24	7.59	32.537
	18.28	7.58	31.416
	18.33	7.64	30.43
	18.38	7.7	29.482
	18.42	7.83	28.611
	18.47	7.92	27.735
	18.52	8.01	26.923
	18.56	8.11	26.187
	18.61	8.29	25.527
	18.66	8.33	24.889
	18.7	8.49	24.3
	18.75	8.69	23.755
	18.8	8.82	23.135
	18.84	9.06	22.559
	18.89	9.37	21.954
	18.93	9.71	21.347
	18.98	10.05	20.784
	19.03	10.52	20.204
	19.07	11.15	19.64
	19.12	11.91	19.041
	19.17	12.67	18.425
	19.21	13.32	17.889
	19.26	13.8	17.371
	19.31	14.12	16.724
	19.35	14.36	16.165
	19.4	14.47	15.591
	19.45	14.49	15.009
	19.49	14.44	14.45
	19.54	14.25	13.435
	19.59	14.11	12.774
	19.63	13.93	12.35
	19.68	13.76	11.803
	19.73	13.58	11.312
	19.77	13.36	10.737
	19.82	13.27	10.29
	19.87	13.28	9.808
	19.91	13.34	9.298
	19.96	13.5	8.812
	20	13.69	8.434
	20.05	13.84	7.967
	20.1	14.01	7.602
	20.14	13.93	7.299
	20.19	13.81	6.907
	20.24	13.65	6.119
	20.28	13.32	5.8
	20.33	12.81	5.42
	20.38	12.26	5.065
	20.42	11.72	4.777
	20.47	11.07	4.45
	20.52	10.39	4.206
	20.56	9.85	3.909
	20.61	9.35	3.632
	20.66	8.91	3.409
	20.7	8.49	3.242
	20.75	7.93	2.999
	20.8	7.6	2.895
	20.84	7.32	2.763
	20.89	7.07	2.684
	20.94	6.98	2.609
	20.98	7.03	2.523
	21.03	6.87	2.437
	21.07	6.95	2.389
	21.12	6.79	2.354
	21.17	6.74	2.366
	21.21	6.68	2.29
	21.26	6.51	2.25
	21.31	6.32	2.182
	21.35	6.1	2.14
	21.4	5.86	2.157
	21.45	5.67	2.19
	21.49	5.52	2.138
	21.54	5.28	2.107
	21.59	5.2	2.017
	21.63	5.17	1.983
	21.68	5.11	1.939
	21.73	5.01	1.873
	21.77	4.99	1.811
	21.82	4.89	1.743
	21.87	4.84	1.678
	21.91	4.82	1.687
	21.96	4.82	1.605
	22.01	4.72	1.558
	22.05	4.64	1.521
	22.1	4.62	1.474
	22.14	4.52	1.46
	22.19	4.47	1.473
	22.24	4.44	1.496
	22.28	4.37	1.519
	22.33	4.39	1.474
	22.38	4.31	1.419
	22.42	4.3	1.341
	22.47	4.22	1.365
	22.52	4.21	1.286
	22.56	4.16	1.382
	22.61	4.16	1.339
	22.66	4.21	1.274
	22.7	4.18	1.234
	22.75	4.2	1.237
	22.8	4.23	1.251
	22.84	4.22	1.248
	22.89	4.19	1.226
	22.94	4.33	1.159
	22.98	4.26	1.125
	23.03	4.31	1.131
	23.08	4.32	1.092
	23.12	4.25	1.12
	23.17	4.32	1.059
	23.21	4.28	1.085
	23.26	4.27	0.991
	23.31	4.24	1.002
	23.35	4.26	0.957
	23.4	4.27	0.961
	23.45	4.37	0.898
	23.49	4.35	0.839
	23.54	4.55	0.846
	23.59	4.77	0.891
	23.63	4.87	0.83
	23.68	5.12	0.849
	23.73	5.16	0.767
	23.77	5.12	0.768
	23.82	5.14	0.745
	23.87	5.13	0.649
	23.91	5.05	0.712
	23.96	4.93	0.692
	24.01	4.89	0.652
	24.05	4.69	0.693
	24.1	4.6	0.594
	24.15	4.51	0.617
	24.19	4.68	0.657
	24.24	4.94	0.535
	24.28	5.32	0.53
	24.33	6.02	0.6
	24.38	7.18	0.509
	24.42	8.55	0.517
	24.47	10.15	0.535
	24.52	12.16	0.432
	24.56	14.1	0.417
	24.61	16.16	0.493
	24.66	18.12	0.446
	24.7	19.91	0.443
	24.75	21.64	0.449
	24.8	23.28	0.437
	24.84	24.6	0.457
	24.89	25.78	0.374
	24.94	26.81	0.399
	24.98	27.55	0.318

## Sheet: Figure 1c
Fig. 1. Characterization of Culex quinquefasciatus salivary long D7 proteins. (c) Coomassie-stained NuPAGE Novex 4-12% Bis-Tris gel electrophoresis of recombinant proteins CxD7L1 and CxD7L2 (1.5 µg). SeeBlue Plus2 Pre-stained was used as the protein standard (M).
														L1: CxD7L1
														L2: CxD7L2

## Sheet: Figure 6a
Fig. 6. Effect of CxD7L1 and CxD7L2 on platelet aggregation induced by collagen or convulxin
	Agonist: 1 µg/mL collagen
	Time (sec)	Crtl-1	Crtl-2	CxD7L1 3µM	CxD7L1 1µM	CxD7L1 100nM	CxD7L1 30nM	CxD7L2 3µM	CxD7L2 1µM	CxD7L2 100nM	CxD7L2 30nM
	0	108.823	119.118	115.686	111.765	116.177	112.255	122.059	111.471	112.745	107.353
	0.5	113.235	118.627	115.686	111.765	116.177	113.235	122.059	110.294	112.745	107.353
	1	108.333	118.627	115.196	110.784	115.686	113.235	122.059	111.765	112.745	107.353
	1.5	110.294	117.157	115.196	113.725	115.196	113.235	122.059	112.255	112.745	106.863
	2	110.784	117.647	115.196	116.177	114.706	113.235	122.059	112.255	112.745	106.863
	2.5	110.294	117.647	115.686	113.235	115.196	113.235	121.569	112.255	112.745	106.863
	3	109.804	117.157	115.196	111.765	115.686	113.725	121.569	112.255	112.745	107.353
	3.5	109.804	116.667	114.706	111.275	115.196	113.725	121.569	112.745	112.745	107.353
	4	109.314	120.098	114.706	111.275	114.706	113.725	121.569	112.255	112.745	107.353
	4.5	109.314	121.078	114.706	111.765	114.706	113.725	121.569	112.255	112.255	107.353
	5	109.314	121.078	114.706	112.255	114.706	113.725	122.059	112.255	112.255	107.353
	5.5	109.804	119.608	114.706	112.255	114.706	113.725	121.569	112.255	112.255	106.863
	6	109.314	119.118	114.706	111.765	114.216	114.216	121.569	111.765	112.745	106.863
	6.5	108.823	118.137	114.706	111.275	114.216	113.725	121.569	112.255	112.745	106.863
	7	108.823	118.137	114.706	112.255	114.216	113.725	121.569	112.255	112.255	106.863
	7.5	108.823	119.118	114.216	111.275	114.216	114.216	121.569	111.765	113.235	106.863
	8	108.823	119.608	114.216	110.784	114.216	114.216	121.569	111.765	112.745	106.863
	8.5	109.314	120.588	114.216	111.275	114.216	114.216	121.569	112.255	112.255	106.863
	9	108.823	118.627	114.706	111.765	114.216	114.216	121.569	112.255	112.745	106.863
	9.5	108.333	119.118	114.706	110.784	114.216	114.216	121.078	112.255	112.745	106.863
	10	108.823	119.608	114.216	110.784	114.216	114.216	121.569	112.255	112.255	106.863
	10.5	108.823	118.627	114.216	111.765	114.216	114.706	121.078	112.255	112.255	106.863
	11	108.333	118.137	114.216	110.784	114.216	114.706	121.078	112.255	112.745	106.863
	11.5	108.333	118.627	114.216	110.294	114.216	114.706	121.569	112.255	112.745	106.863
	12	108.333	118.627	114.706	111.765	114.216	114.706	121.078	112.255	111.765	106.863
	12.5	108.333	118.627	114.216	111.275	113.725	114.706	121.078	112.255	111.765	106.863
	13	108.823	118.137	114.216	111.275	113.725	115.196	121.078	112.255	112.255	106.863
	13.5	108.823	118.137	114.216	110.784	113.725	114.706	121.078	111.765	112.745	106.863
	14	108.333	117.647	114.216	111.765	114.216	115.196	121.078	111.765	112.745	106.863
	14.5	108.333	117.157	114.216	111.765	114.216	115.196	121.078	112.255	112.255	106.863
	15	108.333	117.647	114.216	111.275	114.216	115.196	121.078	112.255	112.255	106.863
	15.5	108.823	117.157	114.216	110.784	113.725	115.686	121.078	112.255	112.255	106.863
	16	109.314	116.667	114.216	111.765	114.216	115.686	121.078	112.255	112.255	106.863
	16.5	108.823	116.667	113.725	111.765	114.216	115.686	121.078	111.765	112.255	106.863
	17	108.333	117.647	113.725	111.765	113.725	115.686	121.078	112.255	112.255	106.863
	17.5	108.823	117.647	114.216	111.765	114.216	116.177	121.078	112.255	112.255	106.863
	18	108.333	118.137	114.216	111.275	113.725	116.177	121.078	112.255	112.255	106.863
	18.5	108.823	117.157	114.216	111.275	114.216	116.177	121.078	111.765	112.255	106.863
	19	109.314	117.157	114.216	112.255	113.725	116.177	121.078	112.255	112.745	106.863
	19.5	109.314	117.157	113.725	111.765	113.725	116.177	121.078	112.255	112.255	106.863
	20	109.314	117.157	113.725	111.275	113.725	116.177	120.588	112.255	112.745	106.373
	20.5	108.823	116.667	113.725	111.765	114.216	116.177	120.588	112.255	113.235	106.863
	21	108.333	116.667	114.216	112.255	114.216	116.177	121.078	112.255	112.745	106.863
	21.5	109.314	116.177	113.725	111.765	113.235	116.177	120.588	112.255	112.745	106.863
	22	108.823	116.667	113.725	111.765	113.725	116.667	120.588	111.765	112.745	106.863
	22.5	109.314	116.177	113.725	111.275	113.725	116.667	120.588	111.765	111.765	106.863
	23	108.823	117.647	113.725	111.275	113.725	116.667	120.588	111.765	111.765	106.863
	23.5	109.314	118.137	113.725	111.765	113.725	116.667	121.078	112.255	111.765	106.863
	24	108.823	117.647	113.725	112.255	113.725	116.667	121.078	112.255	112.255	106.863
	24.5	109.314	117.647	113.725	111.765	113.725	117.157	120.588	112.255	112.255	106.863
	25	108.823	117.647	113.725	111.765	113.725	117.157	121.078	111.765	112.255	107.353
	25.5	109.314	117.647	113.725	112.255	113.235	117.157	121.078	111.765	112.255	107.353
	26	108.823	118.137	113.725	111.765	113.725	117.157	121.078	112.255	111.765	107.353
	26.5	109.804	118.137	113.725	111.765	113.235	117.157	121.078	111.765	112.255	107.353
	27	109.314	117.647	113.725	111.275	113.235	117.647	121.078	111.765	112.255	107.353
	27.5	109.314	117.157	113.725	111.765	113.725	117.157	121.078	111.765	111.765	107.353
	28	109.314	117.647	113.725	110.784	113.725	117.647	121.078	111.765	111.765	107.353
	28.5	109.314	117.647	114.216	111.765	114.216	117.647	121.078	111.765	112.255	107.353
	29	109.804	116.667	114.216	111.765	113.725	117.647	121.569	111.765	112.255	107.353
	29.5	109.804	116.667	113.725	111.275	113.235	117.647	121.569	111.765	112.255	107.353
	30	109.804	117.157	113.725	111.765	113.725	117.647	121.569	111.765	112.255	107.843
	30.5	109.804	117.157	114.216	112.255	113.725	118.137	121.569	111.275	112.255	107.843
	31	109.804	117.157	114.216	111.765	113.235	117.647	121.569		112.255	107.843
	31.5	110.294	116.667	114.216	112.255	113.235	118.137	121.569	111.765	112.255	107.843
	32	110.784	117.647	114.706	111.765	113.725	118.137	121.569	111.765	112.255	107.843
	32.5	110.294	117.647	115.196	111.765	113.725	118.137	122.059	111.765	112.255	107.843
	33	110.294	117.647	115.196	111.765	113.725	118.137	121.569	111.765	112.255	107.843
	33.5	110.784	117.647	115.196	112.255	113.725	118.627	121.569	111.765	112.255	107.353
	34	110.784	118.627	115.686	112.255	113.725	118.627	121.569	111.765	112.255	107.353
	34.5	110.784	118.627	115.686	111.765	114.216	118.627	121.569	111.275	112.255	107.353
	35	111.275	117.647	115.686	112.255	113.725	118.627	122.059	111.765	112.255	107.353
	35.5	111.275	118.627	116.177	111.765	113.235	118.627	122.059	111.765	112.745	107.353
	36	111.765	118.627	116.177	111.765	113.235	118.627	122.059	111.275	112.255	107.353
	36.5	111.275	118.137	116.177	112.255	113.235	118.627	122.059	109.314	112.255	106.863
	37	111.275	118.627	116.667	111.765	113.235	118.627	122.059	109.804	112.745	106.863
	37.5	111.765	119.608	116.667	111.765	113.235	118.627	122.059	111.275	112.255	106.863
	38	112.255	119.118	116.667	112.255	113.725	118.627	122.059	110.784	111.765	106.863
	38.5	111.765	119.608	117.157	111.765	113.725	118.627	121.569	109.804	112.255	106.373
	39	112.255	119.608	117.157	111.765	113.235	118.627	121.569	109.804	112.255	106.373
	39.5	112.255	119.608	117.157	111.765	113.725	118.627	121.569	109.804	111.765	106.373
	40	112.745	121.078	117.647	112.745	113.725	119.118	121.569	109.804	112.745	105.882
	40.5	112.745	119.608	117.647	111.765	113.725	119.118	121.569	110.294	112.255	105.882
	41	113.235	120.588	117.647	112.255	113.235	119.118	121.569	110.294	112.255	105.882
	41.5	113.235	120.098	117.647	112.255	113.235	119.118	121.569	109.804	112.255	105.392
	42	113.235	120.098	117.647	112.745	113.235	119.118	121.569	110.784	112.255	105.392
	42.5	113.725	120.098	117.647	112.255	113.725	119.118	121.078	110.294	112.255	104.902
	43	113.725	120.098	117.647	111.765	113.725	119.118	121.078	109.804	112.255	104.902
	43.5	114.216	121.078	117.647	112.745	113.725	118.627	121.078	109.804	112.745	104.412
	44	114.216	121.569	117.647	112.255	113.725	118.627	121.078	109.804	112.255	104.412
	44.5	114.216	121.078	118.137	112.255	113.725	118.627	120.588	109.804	112.745	103.922
	45	114.216	121.078	118.137	112.745	113.725	119.118	120.588	110.294	112.745	103.922
	45.5	114.706	121.078	118.137	112.255	113.725	118.627	120.588	109.804	112.745	103.431
	46	114.706	121.078	118.137	111.765	113.725	118.627	120.588	108.823	112.745	103.431
	46.5	114.706	122.059	118.137	111.275	113.725	118.627	120.588	109.804	112.745	102.941
	47	115.196	122.059	118.137	112.255	113.725	118.627	120.098	110.294	112.255	102.941
	47.5	115.196	122.549	118.137	112.745	113.235	118.627	120.098	109.804	112.745	102.451
	48	115.196	121.078	117.647	112.745	113.235	118.137	120.098	108.823	112.745	102.451
	48.5	115.196	121.078	117.647	113.235	113.235	118.137	120.098	109.804	112.745	101.961
	49	115.686	122.549	117.647	112.745	113.725	118.137	119.608	109.804	112.745	101.471
	49.5	116.177	122.059	118.137	113.235	113.725	118.137	119.608	109.314	112.745	101.471
	50	116.177	122.549	117.647	113.235	113.725	117.647	119.608	109.804	112.745	100.98
	50.5	116.177	123.039	117.647	113.235	113.725	117.647	119.608	109.804	112.745	100.98
	51	116.177	122.549	117.647	113.725	113.725	117.647	119.118	110.294	112.745	100.49
	51.5	116.177	122.549	117.647	113.725	113.725	117.647	119.118	110.294	112.745	100.49
	52	116.177	122.549	117.647	112.745	113.725	117.157	119.118	110.294	112.255	100
	52.5	116.177	123.529	117.157	113.235	113.725	117.157	118.627	109.804	112.255	99.5098
	53	116.177	123.039	117.157	112.745	113.725	117.157	118.627	109.314	112.745	99.0196
	53.5	116.177	123.039	117.157	113.235	113.725	116.667	118.627	109.314	113.235	99.0196
	54	116.177	122.059	117.157	113.235	113.235	116.667	118.137	109.314	112.745	98.5294
	54.5	116.667	123.039	117.157	113.725	113.725	116.177	118.137	109.804	113.235	98.0392
	55	116.177	123.039	117.157	113.725	113.725	116.177	118.137	109.314	112.745	97.549
	55.5	115.686	122.549	117.157	113.725	114.216	116.177	117.647	109.804	113.235	97.549
	56	115.686	122.549	117.157	113.725	114.216	115.686	117.647	109.804	113.235	97.549
	56.5	115.686	123.529	116.667	113.725	114.216	115.196	117.647	109.804	112.745	97.0588
	57	115.686	123.529	116.667	113.725	114.216	115.196	117.157	109.804	113.235	96.5686
	57.5	115.686	123.529	116.667	113.725	114.216	114.706	117.157	109.804	113.725	96.0784
	58	115.196	122.059	116.177	114.216	114.216	114.706	116.667	109.804	113.725	95.5882
	58.5	115.196	122.549	116.177	113.725	114.216	114.216	116.177	109.314	114.216	95.5882
	59	115.196	121.569	116.177	114.216	114.216	114.216	116.177	109.804	113.725	95.098
	59.5	114.706	120.588	116.177	113.725	113.725	113.725	116.177	109.314	113.725	94.6078
	60	114.706	122.059	116.177	113.725	114.216	113.235	116.177	109.804	113.725	94.1176
	60.5	114.216	120.588	115.686	113.725	115.196	112.745	115.686	109.314	113.725	94.1176
	61	113.725	121.078	115.686	114.216	114.706	112.745	115.686	109.314	113.725	93.6274
	61.5	113.725	121.078	115.686	114.216	114.706	112.255	115.686	109.314	114.216	93.1372
	62	113.235	120.098	115.686	114.216	114.706	112.255	115.686	109.314	113.725	92.6471
	62.5	112.745	119.608	115.686	114.706	114.706	111.765	115.196	109.314	113.725	92.1569
	63	112.255	119.608	115.196	114.216	114.706	111.275	114.706	109.804	113.725	92.1569
	63.5	111.765	120.098	115.196	114.706	115.196	110.784	114.706	109.804	113.725	91.6667
	64	111.275	119.608	115.196	114.706	115.196	110.784	114.216	110.294	113.725	91.1765
	64.5	110.784	117.647	114.706	114.706	115.196	110.294	114.216	109.314	114.216	90.6863
	65	110.294	117.647	114.706	114.706	115.196	109.804	114.216	109.804	114.216	90.1961
	65.5	109.804	116.667	114.706	115.686	115.196	109.314	113.725	110.294	113.725	90.1961
	66	109.804	116.177	114.216	114.706	115.196	109.314	113.725	109.314	113.725	89.7059
	66.5	108.823	115.196	114.216	115.196	115.196	108.333	113.725	109.314	113.725	89.2157
	67	108.333	114.706	114.216	115.196	114.706	108.333	113.235	109.314	114.216	88.7255
	67.5	107.353	114.216	113.725	115.686	115.196	107.843	113.725	109.314	113.725	88.2353
	68	106.373	113.725	114.216	115.196	115.196	107.353	113.235	109.314	113.725	88.2353
	68.5	105.882	113.235	113.725	115.196	115.196	107.353	112.745	109.314	114.216	87.2549
	69	105.392	112.745	113.725	115.686	115.686	106.373	112.255	109.804	114.216	87.2549
	69.5	104.902	112.255	113.725	115.196	115.686	105.882	112.255	108.823	114.216	86.7647
	70	104.412	111.275	113.725	115.196	115.686	105.392	112.255	108.333	114.706	86.7647
	70.5	103.431	111.275	113.235	115.686	116.177	105.392	111.765	109.314	114.706	85.7843
	71	101.961	109.804	113.235	116.177	116.177	104.902	111.765	109.314	114.706	85.7843
	71.5	101.471	108.333	112.745	116.177	116.177	104.412	111.275	109.314	114.216	85.2941
	72	100.49	107.353	112.745	116.177	116.177	103.922	110.784	109.314	114.706	84.8039
	72.5	99.5098	106.373	112.745	116.177	116.177	103.431	110.784	109.314	114.706	84.8039
	73	99.0196	104.412	112.745	116.667	116.667	103.431	110.784	110.294	114.706	84.3137
	73.5	97.549	104.902	112.255	116.177	116.667	102.451	110.294	109.314	115.196	83.8235
	74	96.5686	105.392	112.255	116.177	116.667	101.961	110.294	109.314	115.196	83.3333
	74.5	96.0784	103.431	112.255	116.177	116.667	101.471	110.294	109.804	115.196	83.3333
	75	95.098	101.961	112.255	116.177	116.177	101.471	110.294	109.804	114.706	82.3529
	75.5	94.1176	100.98	111.765	116.667	116.667	100.98	109.804	109.314	114.216	82.3529
	76	93.6274	99.5098	111.765	116.667	116.667	100.49	109.804	109.314	114.706	81.8628
	76.5	93.1372	98.0392	111.765	116.667	116.667	100	109.804	109.314	115.196	81.3726
	77	91.1765	99.0196	111.275	116.667	116.667	99.0196	109.314	109.314	115.196	80.8824
	77.5	90.1961	97.0588	111.275	116.667	117.157	99.0196	108.823	109.314	115.686	80.8824
	78	89.7059	96.5686	111.275	117.157	117.157	98.5294	108.333	108.823	114.706	80.3922
	78.5	88.2353	95.5882	110.784	117.157	117.157	98.0392	108.333	109.804	114.706	80.3922
	79	86.7647	94.6078	110.784	117.157	117.157	98.0392	108.333	109.314	115.196	79.4118
	79.5	85.2941	93.6274	110.784	117.157	117.157	97.0588	108.333	109.804	115.196	78.9216
	80	84.8039	93.1372	110.784	117.157	117.647	96.0784	107.843	110.294	115.196	78.9216
	80.5	83.3333	90.6863	110.784	117.157	117.647	95.5882	107.843	109.804	115.196	78.9216
	81	82.8431	91.1765	110.294	117.157	117.647	95.5882	107.353	109.804	115.196	78.4314
	81.5	81.3726	88.7255	110.294	117.157	117.647	95.098	107.353	109.314	115.686	77.451
	82	80.3922	87.2549	110.294	117.647	117.647	95.098	106.863	109.314	115.686	77.451
	82.5	78.4314	86.2745	109.804	117.647	117.647	94.6078	106.863	109.314	115.686	77.451
	83	77.451	87.2549	109.804	117.647	118.137	94.1176	106.863	108.823	115.686	76.4706
	83.5	76.9608	85.7843	109.314	117.647	118.137	93.6274	106.373	109.314	115.686	76.4706
	84	75.9804	84.8039	109.314	118.137	118.627	93.1372	105.882	109.314	116.177	75.9804
	84.5	75.4902	84.3137	109.314	117.647	118.137	92.6471	105.882	109.804	116.177	75.4902
	85	74.5098	80.8824	109.314	118.137	118.137	92.1569	105.882	109.314	115.686	75
	85.5	73.0392	78.9216	108.823	118.137	118.627	91.6667	105.882	109.804	115.686	75.4902
	86	73.5294	79.4118	108.823	117.647	118.627	91.1765	105.392	109.314	116.177	75.4902
	86.5	72.0588	79.4118	109.314	118.137	118.137	90.6863	104.902	109.314	116.177	74.5098
	87	70.5882	79.902	108.823	118.137	118.137	90.6863	104.902	109.314	116.177	74.0196
	87.5	69.1176	77.451	108.823	118.627	118.627	90.1961	104.412	109.314	116.177	73.5294
	88	69.1176	75.4902	108.333	118.137	118.627	89.7059	104.412	109.314	116.177	73.5294
	88.5	67.1569	74.5098	108.333	118.627	118.627	89.2157	104.412	109.314	116.177	73.0392
	89	66.6667	75	107.843	118.627	118.627	88.2353	103.922	109.314	116.177	73.0392
	89.5	66.6667	72.0588	108.333	118.627	118.627	88.2353	103.922	109.804	116.177	73.0392
	90	65.6863	72.0588	107.843	118.627	118.627	87.7451	103.922	109.804	116.177	72.549
	90.5	63.2353	70.5882	107.843	119.118	118.627	86.7647	103.431	109.804	116.177	72.549
	91	63.2353	68.6274	107.843	119.118	118.627	87.2549	103.431	109.804	116.667	72.0588
	91.5	62.2549	69.6078	107.353	119.118	119.118	87.2549	103.922	109.804	116.667	72.0588
	92	60.7843	71.0784	107.353	118.627	118.627	86.2745	102.941	109.314	116.667	71.5686
	92.5	61.2745	68.1372	107.353	119.118	119.118	85.7843	102.941	109.804	116.667	71.0784
	93	60.7843	66.6667	106.863	119.118	118.627	85.2941	102.941	109.314	116.667	71.0784
	93.5	59.3137	66.6667	107.353	119.118	118.627	84.8039	101.961	109.314	116.667	71.0784
	94	57.8431	66.6667	106.863	118.627	119.118	84.8039	102.451	110.294	116.667	71.0784
	94.5	56.3725	66.6667	106.863	119.118	118.627	84.8039	102.451	109.804	116.667	70.5882
	95	55.8824	62.2549	106.863	119.118	118.627	83.3333	101.961	110.294	117.157	70.098
	95.5	55.3922	63.2353	106.373	119.118	118.627	83.3333	101.471	110.294	116.667	70.098
	96	53.9216	65.1961	106.373	119.608	118.627	82.8431	101.471	109.804	116.667	69.1176
	96.5	53.9216	64.2157	106.373	119.608	118.627	82.8431	101.471	109.804	116.177	69.6078
	97	53.9216	60.7843	106.373	119.118	118.627	82.8431	101.471	109.314	116.667	69.1176
	97.5	53.9216	58.8235	105.882	119.608	118.627	81.3726	100.98	109.314	116.667	68.6274
	98	51.9608	59.8039	105.882	119.608	118.627	81.8628	100.98	109.314	116.667	68.6274
	98.5	50.4902	58.8235	105.882	119.608	118.627	81.3726	100.98	109.804	116.667	68.6274
	99	50.4902	58.3333	105.392	119.608	118.627	80.3922	100.49	109.804	116.667	68.6274
	99.5	50.4902	57.3529	105.882	119.608	118.627	80.8824	100	110.294	116.667	68.6274
	100	50	55.8824	105.392	119.608	118.627	80.8824	100	110.294	116.177	68.1372
	100.5	50.4902	57.3529	105.392	119.608	118.627	81.3726	100	109.804	116.177	67.6471
	101	50	55.8824	104.902	119.608	118.627	80.8824	99.5098	110.294	116.177	67.6471
	101.5	48.0392	55.8824	104.902	119.608	118.137	80.3922	99.5098	110.294	116.667	67.1569
	102	45.098	55.8824	104.902	119.608	118.137	80.3922	100	109.314	116.667	67.1569
	102.5	47.549	54.902	104.902	120.098	118.137	79.4118	99.5098	109.314	116.177	67.1569
	103	46.5686	53.9216	104.412	120.098	118.137	79.4118	99.0196	109.314	116.177	67.1569
	103.5	46.0784	53.9216	104.412	120.098	118.137	78.4314	98.5294	110.294	116.177	66.6667
	104	46.5686	54.4118	104.412	120.098	118.137	77.9412	98.5294	110.294	116.667	66.6667
	104.5	44.1176	51.4706	104.412	120.098	117.647	77.451	98.5294	110.294	116.667	66.6667
	105	45.098	49.5098	104.412	120.098	117.647	77.451	98.5294	110.294	116.667	66.1765
	105.5	46.0784	52.9412	104.412	120.098	117.647	76.9608	98.0392	110.294	116.177	66.1765
	106	46.0784	50.9804	103.922	120.098	117.647	77.451	98.0392	109.804	116.667	66.1765
	106.5	44.1176	49.0196	103.922	120.098	117.157	76.9608	97.549	109.804	117.157	66.1765
	107	44.1176	50.9804	103.922	120.098	117.157	76.4706	97.549	110.294	117.157	65.6863
	107.5	41.6667	50	103.431	120.098	117.157	76.4706	97.549	110.294	116.667	65.6863
	108	41.1765	48.5294	103.431	120.098	116.667	75.9804	97.549	110.294	116.667	65.6863
	108.5	40.6863	48.5294	103.431	120.098	116.177	75.4902	98.0392	110.294	116.177	65.1961
	109	41.6667	50.4902	102.941	120.098	116.177	75.9804	97.549	110.294	116.177	65.6863
	109.5	39.7059	47.549	103.431	120.098	116.177	75.4902	97.549	110.294	116.177	65.1961
	110	41.1765	47.0588	102.941	120.098	116.177	75.4902	97.0588	110.294	116.177	64.7059
	110.5	39.7059	47.0588	102.941	120.098	116.177	75	97.0588	110.294	116.177	64.7059
	111	40.1961	47.0588	102.941	120.588	115.686	75	96.5686	110.294	116.177	65.1961
	111.5	37.2549	46.5686	102.941	120.588	115.196	75	96.5686	110.294	116.667	64.7059
	112	36.7647	47.0588	102.941	120.588	115.686	75	96.5686	110.784	116.667	64.2157
	112.5	39.2157	47.549	102.451	120.588	115.196	74.5098	96.5686	110.294	116.177	64.2157
	113	38.2353	44.1176	102.451	120.588	114.706	75	96.0784	110.294	115.686	64.7059
	113.5	37.7451	45.5882	102.451	120.098	114.706	74.5098	95.5882	110.784	116.177	64.7059
	114	38.2353	44.1176	102.451	120.588	114.216	74.0196	95.5882	110.784	116.177	64.7059
	114.5	36.7647	44.1176	102.451	120.588	114.216	73.0392	95.5882	110.294	116.177	64.2157
	115	35.7843	44.1176	101.961	120.588	113.725	73.5294	95.098	110.784	116.177	64.2157
	115.5	36.2745	46.0784	101.961	120.588	113.725	73.5294	95.5882	110.784	116.177	64.2157
	116	36.7647	44.6078	101.961	120.588	113.235	73.0392	95.098	111.275	116.177	64.2157
	116.5	36.7647	41.1765	101.961	120.588	113.235	72.549	95.098	110.784	116.177	63.7255
	117	35.7843	40.6863	101.471	120.588	112.745	72.0588	95.098	111.275	115.686	64.2157
	117.5	36.7647	43.6275	101.471	120.588	112.255	72.0588	95.098	111.275	115.686	64.2157
	118	34.3137	41.6667	101.471	120.588	112.255	72.549	95.098	110.784	115.686	64.2157
	118.5	33.3333	42.1569	101.471	120.588	111.765	72.0588	94.6078	111.275	115.196	63.7255
	119	33.3333	39.7059	101.471	120.588	111.765	72.0588	94.6078	110.784	115.686	63.7255
	119.5	32.3529	40.6863	101.471	120.588	111.275	71.5686	94.6078	110.784	115.196	63.7255
	120	32.8431	41.1765	100.98	120.588	111.275	71.5686	94.6078	110.784	115.196	63.7255
	120.5	35.2941	40.6863	101.471	120.588	110.784	71.5686	94.1176	111.275	115.196	63.7255
	121	31.3726	40.6863	100.98	120.588	110.784	71.0784	94.6078	110.784	114.706	63.7255
	121.5	33.3333	39.7059	100.98	120.588	110.294	71.0784	94.1176	111.275	114.706	63.2353
	122	33.3333	40.1961	100.98	120.588	109.804	71.0784	94.1176	111.275	114.216	63.7255
	122.5	33.3333	39.7059	100.98	120.588	109.314	71.0784	93.6274	111.765	114.706	63.7255
	123	31.8627	41.1765	100.98	120.588	109.314	70.5882	93.6274	111.275	114.706	63.2353
	123.5	32.8431	41.1765	100.98	120.588	109.314	71.0784	93.6274	111.765	114.216	63.2353
	124	31.3726	38.2353	100.98	120.588	108.823	70.5882	93.6274	111.765	114.216	63.7255
	124.5	29.902	37.2549	100.98	120.588	108.333	70.098	93.1372	111.765	114.216	63.2353
	125	29.4118	38.7255	100.98	120.588	107.843	69.6078	93.6274	111.765	114.216	63.2353
	125.5	28.9216	39.2157	100.49	120.588	107.843	70.098	93.6274	111.765	114.216	63.7255
	126	32.3529	37.2549	100.49	120.588	107.353	69.6078	93.1372	111.765	114.216	63.7255
	126.5	31.3726	38.2353	100.49	120.588	106.373	69.6078	92.6471	111.765	114.216	62.7451
	127	30.3922	37.2549	100	120.588	106.863	69.1176	92.6471	111.765	113.725	62.7451
	127.5	30.3922	35.7843	100.49	120.588	106.373	69.1176	93.1372	111.765	113.725	63.2353
	128	28.9216	34.8039	100.49	120.588	106.373	68.6274	93.1372	112.255	113.235	62.7451
	128.5	29.4118	35.2941	100	120.588	105.882	68.1372	93.1372	112.255	113.235	63.2353
	129	26.9608	33.8235	100	120.588	105.392	68.6274	92.6471	111.765	113.235	62.7451
	129.5	27.451	34.8039	100	120.588	105.392	69.1176	92.6471	112.255	113.235	62.7451
	130	29.4118	34.8039	100	120.588	104.902	68.6274	92.6471	111.765	113.235	62.7451
	130.5	29.902	35.2941	99.5098	120.588	104.412	68.6274	92.6471	111.765	113.235	62.7451
	131	28.4314	34.8039	100	120.588	103.922	68.6274	92.1569	112.255	112.745	62.7451
	131.5	28.9216	35.2941	99.5098	120.588	103.922	68.6274	92.1569	112.255	112.745	63.2353
	132	26.9608	35.7843	100	120.588	103.431	68.1372	92.1569	112.255	112.745	62.7451
	132.5	26.9608	33.8235	100	120.588	103.431	67.6471	91.6667	112.745	112.255	63.2353
	133	30.8823	33.3333	99.5098	120.098	102.451	67.1569	92.1569	113.235	112.255	62.7451
	133.5	30.8823	34.8039	99.5098	120.098	101.961	68.1372	92.1569	112.745	112.255	62.7451
	134	27.9412	35.2941	99.5098	120.098	101.471	67.6471	92.1569	112.745	112.255	63.2353
	134.5	27.451	32.8431	99.5098	120.098	100.98	67.6471	91.6667	112.745	112.255	62.7451
	135	28.9216	32.8431	99.5098	120.098	100.49	66.6667	91.6667	112.745	112.255	62.7451
	135.5	27.9412	31.8627	99.5098	120.588	100.49	67.1569	92.1569	112.745	112.255	62.7451
	136	27.451	32.8431	99.5098	120.098	100	67.1569	91.6667	112.745	111.765	62.7451
	136.5	27.9412	31.8627	99.5098	120.098	99.5098	67.6471	91.6667	112.745	111.765	62.7451
	137	26.9608	33.3333	99.0196	120.098	99.5098	66.6667	91.6667	112.745	111.765	62.7451
	137.5	26.9608	33.3333	99.0196	120.098	99.5098	66.6667	91.6667	112.745	111.275	62.7451
	138	27.451	31.8627	99.0196	120.098	99.0196	66.6667	91.6667	112.745	111.275	62.7451
	138.5	26.4706	32.3529	99.5098	120.098	98.5294	67.1569	91.1765	112.745	111.275	62.7451
	139	25.9804	31.8627	99.0196	120.098	97.549	67.1569	91.6667	112.745	111.275	62.7451
	139.5	25	32.3529	99.0196	120.098	97.549	67.1569	91.1765	112.745	110.784	62.7451
	140	25	29.4118	99.0196	120.098	97.0588	67.1569	91.1765	113.235	110.784	62.2549
	140.5	27.451	32.3529	99.0196	120.098	96.5686	66.1765	91.1765	113.235	110.784	62.2549
	141	25.4902	32.8431	99.0196	120.098	96.0784	66.6667	90.6863	113.235	110.784	62.7451
	141.5	26.9608	30.3922	99.0196	120.098	96.0784	67.1569	90.6863	112.745	110.294	62.7451
	142	25.9804	29.4118	99.0196	120.098	95.5882	66.6667	91.1765	113.235	110.294	62.2549
	142.5	25	31.8627	98.5294	120.098	95.5882	66.1765	91.1765	113.235	110.294	62.7451
	143	23.5294	30.3922	98.5294	120.098	94.6078	66.1765	90.6863	113.235	110.294	62.7451
	143.5	25.4902	31.3726	98.5294	120.098	94.1176	66.1765	90.6863	113.235	110.294	62.7451
	144	25.4902	29.902	98.5294	120.098	93.6274	65.6863	90.6863	113.725	109.804	62.7451
	144.5	25	30.3922	98.5294	120.098	94.1176	66.6667	90.6863	113.235	109.804	62.7451
	145	25	29.4118	98.5294	120.098	94.1176	66.6667	90.6863	113.235	109.804	62.7451
	145.5	24.5098	31.8627	98.5294	120.098	93.6274	66.1765	90.1961	113.235	109.804	62.7451
	146	25.9804	29.902	98.5294	119.608	93.1372	66.1765	90.6863	113.235	109.804	62.7451
	146.5	25.4902	29.902	98.0392	119.608	92.6471	66.1765	90.6863	113.725	109.314	62.7451
	147	23.5294	30.3922	98.0392	119.608	92.1569	66.6667	90.6863	113.725	109.314	62.7451
	147.5	23.5294	30.3922	98.0392	119.608	91.6667	67.1569	90.1961	113.725	109.314	62.7451
	148	22.549	30.8823	98.0392	119.608	91.6667	66.6667	90.6863	113.725	108.823	62.7451
	148.5	21.5686	27.9412	98.5294	119.608	91.6667	66.1765	90.1961	113.725	109.314	62.7451
	149	23.0392	29.4118	98.0392	119.608	91.6667	66.1765	90.1961	113.235	108.823	63.2353
	149.5	23.0392	29.902	98.0392	119.608	91.1765	66.1765	90.1961	113.725	108.823	62.7451
	150	23.5294	29.4118	98.0392	119.608	91.1765	65.6863	90.1961	113.725	108.823	62.7451
	150.5	23.0392	28.9216	98.0392	119.608	90.1961	65.6863	90.1961	113.725	108.333	62.7451
	151	22.0588	27.451	98.0392	119.608	89.2157	65.6863	89.7059	113.725	108.823	62.7451
	151.5	22.549	29.902	98.0392	119.608	89.7059	65.1961	89.7059	113.725	108.823	63.2353
	152	22.549	28.4314	98.0392	119.608	89.2157	65.6863	89.7059	113.725	108.823	62.7451
	152.5	23.0392	27.9412	98.0392	119.608	89.2157	65.6863	89.7059	113.725	108.333	62.7451
	153	23.5294	27.9412	98.0392	119.608	88.7255	65.6863	89.7059	113.725	108.333	63.2353
	153.5	23.5294	27.451	98.0392	119.608	88.2353	65.6863	89.7059	113.725	108.333	62.7451
	154	23.0392	29.4118	98.0392	119.608	87.7451	66.1765	89.7059	113.725	108.333	62.7451
	154.5	22.0588	26.4706	98.0392	119.608	87.2549	66.1765	89.7059	113.725	107.843	62.7451
	155	22.549	27.9412	98.0392	119.118	87.2549	66.6667	89.7059	113.235	107.843	62.7451
	155.5	21.5686	29.902	97.549	119.118	86.7647	65.1961	89.7059	113.725	107.843	62.7451
	156	20.5882	28.4314	97.549	119.118	87.2549	64.7059	89.7059	113.725	107.843	62.7451
	156.5	20.098	26.4706	97.549	119.118	87.2549	65.1961	89.7059	113.725	107.843	62.7451
	157	21.0784	27.451	97.549	119.118	87.2549	65.6863	89.7059	113.725	107.353	62.7451
	157.5	23.0392	29.4118	97.549	119.118	86.7647	65.6863	89.2157	113.725	107.353	62.7451
	158	23.0392	27.451	97.549	119.118	85.7843	66.1765	89.2157	113.725	106.863	62.7451
	158.5	22.549	25	97.549	119.118	85.7843	65.1961	89.7059	113.725	107.353	62.7451
	159	23.0392	25.4902	97.549	119.118	85.2941	65.1961	89.7059	113.725	107.353	62.7451
	159.5	22.0588	26.4706	97.0588	119.118	85.2941	65.1961	89.7059	113.725	107.353	63.2353
	160	21.5686	26.4706	97.0588	119.118	84.8039	65.6863	89.2157	113.725	106.863	63.2353
	160.5	20.5882	25.4902	97.549	118.627	84.8039	65.6863	89.2157	113.725	106.863	62.7451
	161	20.5882	25	97.549	118.627	85.2941	65.6863	89.2157	113.725	106.863	63.2353
	161.5	20.5882	26.4706	97.0588	119.118	85.2941	65.6863	89.2157	113.725	106.373	63.2353
	162	21.0784	25	97.549	118.627	84.3137	66.1765	89.2157	113.725	106.373	62.7451
	162.5	21.0784	26.4706	97.0588	118.627	83.3333	66.1765	89.2157	113.725	106.373	63.2353
	163	21.0784	24.5098	97.549	118.627	83.8235	65.1961	89.2157	113.725	105.882	63.2353
	163.5	21.0784	24.0196	97.549	118.627	83.8235	65.6863	89.7059	113.725	105.882	63.2353
	164	21.0784	24.5098	97.0588	118.627	83.3333	65.1961	89.2157	113.725	106.373	63.2353
	164.5	20.5882	24.5098	97.0588	118.627	83.3333	65.1961	89.2157	113.725	106.373	63.2353
	165	20.098	24.0196	97.0588	118.627	83.3333	65.1961	89.2157	113.725	106.373	63.2353
	165.5	21.0784	24.0196	97.549	118.627	82.3529	65.1961	89.7059	113.725	106.373	62.7451
	166	21.0784	25.4902	97.0588	118.627	82.3529	65.1961	89.7059	113.725	105.882	63.2353
	166.5	21.0784	26.4706	97.0588	118.627	82.3529	65.1961	89.2157	113.725	105.882	63.2353
	167	22.0588	24.5098	97.0588	118.627	82.3529	65.6863	89.2157	113.725	105.882	63.7255
	167.5	20.5882	23.5294	97.0588	118.627	81.8628	66.1765	88.7255	113.725	105.882	63.7255
	168	21.5686	23.5294	97.549	118.627	81.3726	65.6863	89.2157	113.725	105.882	63.2353
	168.5	21.0784	25	97.549	118.627	81.8628	65.6863	88.7255	113.725	105.392	63.2353
	169	20.5882	25.4902	97.0588	118.627	82.3529	65.6863	89.2157	113.235	105.392	63.2353
	169.5	20.098	24.5098	97.0588	118.137	81.3726	65.6863	89.2157	113.235	105.392	63.2353
	170	19.6078	22.0588	97.0588	118.137	81.8628	65.6863	89.2157	113.725	105.392	63.2353
	170.5	20.5882	23.0392	96.5686	118.137	81.3726	65.6863	89.2157	113.235	104.902	62.7451
	171	21.0784	24.0196	96.5686	118.627	81.8628	65.1961	88.7255	113.235	104.902	63.2353
	171.5	20.5882	25	97.0588	118.137	80.8824	65.6863	89.2157	113.235	104.902	63.2353
	172	20.098	24.0196	96.5686	118.137	80.8824	65.1961	89.2157	113.235	104.902	63.2353
	172.5	19.1177	24.0196	97.0588	118.137	80.3922	65.1961	89.2157	112.745	105.392	63.7255
	173	20.5882	25	96.5686	118.137	80.3922	65.6863	89.2157	113.235	105.392	63.2353
	173.5	21.0784	23.0392	96.5686	118.137	80.3922	65.6863	88.7255	112.745	105.392	63.2353
	174	19.6078	22.0588	96.5686	118.137	80.3922	65.1961	88.7255	112.745	105.392	63.2353
	174.5	19.1177	24.0196	97.0588	118.137	80.3922	65.6863	88.7255	112.745	105.392	63.2353
	175	20.098	24.5098	96.5686	118.137	79.4118	65.6863	88.7255	112.745	104.902	63.2353
	175.5	19.1177	22.0588	97.0588	118.137	79.902	64.7059	89.2157	112.745	104.412	63.2353
	176	20.098	22.0588	96.5686	118.137	79.4118	65.6863	88.7255	112.745	104.412	63.7255
	176.5	20.098	22.0588	96.5686	118.137	79.4118	65.6863	88.7255	112.745	104.412	63.7255
	177	18.6274	23.5294	96.5686	117.647	79.4118	65.6863	88.7255	112.745	104.412	63.7255
	177.5	19.1177	22.0588	96.5686	118.137	79.902	65.6863	88.7255	112.255	104.412	63.7255
	178	19.1177	24.5098	96.0784	117.647	79.4118	66.1765	88.7255	112.255	104.412	63.7255
	178.5	17.6471	25.4902	96.5686	118.137	78.9216	66.1765	88.7255	112.745	104.412	63.2353
	179	19.6078	22.0588	96.5686	118.137	78.4314	66.1765	88.7255	112.745	104.412	63.2353
	179.5	18.1373	23.5294	96.0784	117.647	78.4314	66.1765	88.7255	112.255	104.412	63.2353
	180	19.1177	24.0196	96.5686	117.647	78.9216	66.1765	88.7255	112.255	103.922	63.7255
	180.5	19.1177	23.0392	96.5686	117.647	78.9216	66.1765	88.7255	112.255	103.922	63.2353
	181	19.6078	22.0588	96.5686	117.647	78.4314	66.1765	88.7255	112.255	104.412	63.7255
	181.5	20.098	23.0392	96.5686	117.647	78.4314	66.6667	88.7255	112.255	104.412	63.7255
	182	18.6274	24.5098	96.5686	117.647	78.4314	66.1765	88.7255	112.255	104.412	63.7255
	182.5	19.1177	23.5294	96.5686	117.647	77.9412	65.6863	88.7255	111.765	103.922	63.7255
	183	18.6274	25	96.5686	117.647	77.9412	66.1765	88.7255	111.765	103.922	63.7255
	183.5	17.1569	24.5098	96.0784	117.647	77.9412	66.1765	88.7255	111.765	103.922	63.7255
	184	17.6471	23.0392	96.0784	117.647	78.4314	65.6863	88.7255	111.765	103.922	63.7255
	184.5	18.6274	23.0392	96.0784	117.647	78.4314	66.1765	88.2353	111.765	103.431	63.7255
	185	19.1177	22.0588	96.0784	117.647	77.451	66.1765	88.2353	111.765	103.431	63.7255
	185.5	18.6274	22.0588	96.0784	117.647	77.9412	66.6667	88.7255	111.765	103.922	63.7255
	186	19.1177	21.5686	96.0784	117.647	77.451	66.6667	88.7255	111.765	103.922	63.7255
	186.5	18.6274	23.5294	96.0784	117.647	77.451	66.1765	88.7255	111.765	103.922	63.7255
	187	17.1569	23.0392	96.0784	117.647	76.9608	66.1765	88.2353	111.275	103.431	63.7255
	187.5	16.6667	22.0588	96.0784	117.647	77.451	66.1765	88.7255	111.275	103.431	63.7255
	188	18.1373	21.5686	96.0784	117.647	76.9608	66.6667	88.7255	111.275	103.431	63.7255
	188.5	18.6274	23.5294	96.0784	117.647	77.451	66.6667	88.7255	111.275	103.431	63.7255
	189	18.1373	23.0392	96.0784	117.157	76.9608	66.1765	88.7255	111.275	103.922	63.7255
	189.5	17.6471	22.0588	96.0784	117.157	77.451	66.6667	88.7255	110.784	103.922	63.7255
	190	18.1373	21.5686	96.0784	117.157	76.9608	66.6667	88.2353	110.784	103.922	63.7255
	190.5	18.1373	21.0784	96.0784	117.157	76.9608	66.1765	88.2353	110.784	103.431	63.7255
	191	16.6667	22.549	96.0784	117.157	76.9608	66.6667	88.7255	110.784	103.431	63.7255
	191.5	17.6471	22.0588	96.0784	117.157	77.451	67.1569	88.2353	110.784	103.431	63.7255
	192	17.1569	21.0784	96.0784	117.157	77.451	67.1569	88.2353	110.784	103.431	63.7255
	192.5	17.1569	21.5686	95.5882	117.157	76.4706	66.6667	88.2353	110.294	103.431	63.7255
	193	17.6471	21.5686	96.0784	117.157	76.9608	66.6667	88.2353	110.294	103.431	63.7255
	193.5	17.1569	22.549	96.0784	117.157	76.4706	66.6667	88.7255	110.294	102.941	63.7255
	194	16.6667	21.5686	96.0784	117.157	76.9608	67.6471	88.7255	110.294	103.431	63.7255
	194.5	16.6667	21.5686	96.0784	117.157	76.9608	67.1569	88.7255	110.294	102.941	63.7255
	195	16.1765	21.5686	96.0784	117.157	76.4706	67.1569	88.2353	110.294	103.431	63.7255
	195.5	16.6667	21.0784	95.5882	117.157	76.4706	67.1569	88.7255	110.294	102.941	63.7255
	196	17.6471	21.0784	96.0784	117.157	76.4706	67.1569	88.7255	109.804	102.941	64.2157
	196.5	18.1373	21.0784	95.5882	117.157	76.4706	68.1372	88.7255	109.804	102.941	64.2157
	197	17.1569	21.0784	95.5882	116.667	75.9804	67.6471	88.7255	109.804	103.431	63.7255
	197.5	17.1569	20.5882	95.5882	116.667	76.4706	67.1569	88.7255	109.804	103.431	64.2157
	198	17.1569	20.5882	95.5882	116.667	76.4706	67.6471	88.7255	109.804	103.431	64.2157
	198.5	16.1765	22.549	95.5882	116.667	76.4706	68.1372	88.7255	109.804	103.431	63.7255
	199	17.1569	22.0588	95.5882	116.667	76.4706	67.6471	88.7255	109.804	103.431	63.7255
	199.5	18.1373	22.0588	95.5882	116.667	75.4902	67.6471	88.2353	109.804	103.431	63.7255
	200	16.1765	22.0588	95.5882	116.667	75.9804	67.1569	88.7255	109.804	102.941	63.7255
	200.5	16.6667	21.0784	95.5882	116.667	75.4902	67.1569	88.7255	109.314	102.941	63.7255
	201	18.1373	23.5294	95.5882	116.667	76.4706	67.6471	88.2353	109.314	102.451	63.7255
	201.5	18.1373	20.5882	95.5882	116.667	76.4706	67.6471	88.7255	109.314	102.941	63.7255
	202	17.1569	21.5686	95.5882	116.667	75.9804	67.6471	88.2353	109.314	103.431	63.7255
	202.5	16.1765	19.6078	95.5882	116.667	75.9804	68.1372	88.7255	109.314	103.431	63.7255
	203	16.1765	20.098	95.5882	116.667	76.4706	68.6274	88.7255	109.314	102.941	63.7255
	203.5	17.6471	20.098	95.5882	116.667	75.9804	68.6274	88.2353	108.823	102.941	64.2157
	204	17.1569	20.5882	95.5882	116.667	75.9804	68.1372	88.7255	108.823	102.941	64.2157
	204.5	17.1569	20.5882	95.5882	116.667	76.4706	68.1372	88.7255	108.823	102.941	63.7255
	205	18.6274	18.6274	95.5882	116.667	75.4902	68.1372	88.7255	108.333	102.941	63.7255
	205.5	17.6471	18.6274	95.5882	116.667	75.4902	68.1372	88.7255	108.333	102.941	63.7255
	206	18.1373	19.6078	95.098	116.667	75.9804	68.6274	88.7255	108.333	102.941	63.7255
	206.5	17.1569	20.098	95.098	116.667	75.9804	68.1372	88.7255	108.333	102.451	63.7255
	207	16.6667	20.098	95.098	116.667	76.4706	68.6274	88.2353	108.333	102.941	63.7255
	207.5	16.1765	21.5686	95.5882	116.667	75.4902	68.1372	88.7255	108.333	102.941	63.7255
	208	15.1961	21.0784	95.5882	116.667	75.4902	68.6274	88.7255	108.333	102.941	63.7255
	208.5	15.1961	21.0784	95.5882	116.667	75.4902	68.6274	88.7255	108.333	102.941	63.7255
	209	16.6667	20.5882	95.098	116.667	75.4902	68.6274	88.7255	107.843	102.941	63.7255
	209.5	16.1765	21.5686	95.098	116.667	75.4902	69.1176	88.7255	107.843	102.941	63.7255
	210	17.6471	20.098	95.5882	116.667	75.9804	68.6274	88.7255	107.843	102.941	63.7255
	210.5	16.1765	21.0784	95.098	116.667	75.9804	69.1176	88.7255	107.843	102.941	63.7255
	211	15.1961	20.098	95.098	116.667	75.4902	68.1372	88.7255	107.843	102.451	63.7255
	211.5	16.1765	20.098	95.5882	116.177	75.9804	68.6274	88.7255	107.843	102.451	63.7255
	212	16.6667	21.5686	95.098	116.667	76.4706	69.1176	88.7255	107.843	102.451	63.7255
	212.5	17.1569	21.5686	95.098	116.667	75.9804	69.1176	88.7255	107.843	102.451	64.2157
	213	17.6471	21.0784	95.098	116.177	76.4706	68.6274	88.7255	107.843	102.941	63.7255
	213.5	16.6667	21.5686	95.098	116.667	76.4706	68.6274	88.7255	107.353	102.941	63.7255
	214	17.1569	20.098	95.098	116.177	75.9804	69.1176	88.7255	107.843	102.941	63.7255
	214.5	17.1569	19.6078	95.098	116.177	75.9804	69.1176	88.7255	107.353	102.451	63.7255
	215	17.6471	20.098	95.098	116.177	76.4706	69.1176	88.7255	107.353	102.451	63.7255
	215.5	18.1373	20.098	95.098	116.177	76.4706	69.1176	88.7255	107.353	102.451	63.2353
	216	17.1569	19.1177	95.098	116.177	75.9804	69.1176	88.7255	107.353	102.451	63.2353
	216.5	16.1765	19.6078	95.098	116.177	75.9804	69.1176	88.7255	107.353	102.451	63.2353
	217	15.1961	20.098	95.5882	116.177	75.9804	69.1176	88.7255	107.353	102.451	63.2353
	217.5	16.6667	21.0784	95.098	116.177	76.4706	69.6078	88.7255	106.863	102.941	63.7255
	218	17.6471	21.0784	95.098	116.177	76.4706	69.1176	88.7255	106.863	102.451	63.7255
	218.5	17.1569	19.1177	95.098	116.177	76.4706	69.1176	88.7255	106.863	102.451	63.7255
	219	16.6667	20.5882	95.098	116.177	76.4706	69.6078	88.7255	106.863	102.451	63.7255
	219.5	14.7059	18.1373	95.098	116.177	75.9804	69.6078	88.7255	106.863	102.451	63.2353
	220	13.7255	19.6078	95.098	116.177	75.4902	70.098	88.7255	106.863	102.451	63.7255
	220.5	16.1765	17.1569	95.098	116.177	75.9804	69.6078	88.7255	106.863	102.451	63.7255
	221	16.6667	21.5686	95.098	116.177	76.4706	69.6078	88.2353	106.863	102.451	63.7255
	221.5	16.1765	20.098	95.098	116.177	76.4706	70.098	88.7255	106.373	102.451	63.2353
	222	16.1765	19.1177	95.098	116.177	76.9608	70.098	88.7255	106.373	102.451	63.2353
	222.5	16.1765	19.6078	95.098	116.177	76.4706	69.6078	88.2353	106.373	102.451	63.2353
	223	16.6667	19.1177	95.098	116.177	76.4706	70.098	88.7255	106.373	102.451	63.2353
	223.5	16.6667	19.6078	95.098	116.177	76.4706	70.098	88.2353	106.373	102.941	63.2353
	224	16.6667	19.6078	94.6078	116.177	76.4706	70.098	88.2353	106.373	102.451	63.2353
	224.5	16.1765	20.5882	95.098	116.177	76.9608	70.098	88.2353	106.373	102.451	63.2353
	225	16.6667	20.5882	95.098	116.177	76.4706	70.5882	88.7255	106.373	102.451	63.7255
	225.5	16.6667	19.1177	94.6078	116.177	75.9804	71.0784	88.7255	106.373	102.451	63.2353
	226	15.1961	20.098	95.098	116.177	76.4706	70.5882	88.7255	106.373	102.451	63.2353
	226.5	15.6863	22.549	95.098	116.177	76.4706	70.5882	89.2157	105.882	102.451	63.2353
	227	16.6667	21.0784	95.098	116.177	76.4706	70.5882	89.2157	105.882	101.961	62.7451
	227.5	15.6863	19.6078	95.098	115.686	76.4706	70.5882	88.7255	105.882	102.451	62.7451
	228	14.2157	20.098	95.098	116.177	75.9804	70.098	88.7255	105.882	102.451	63.2353
	228.5	14.2157	19.1177	94.6078	116.177	76.4706	71.0784	88.7255	105.882	102.451	63.2353
	229	14.2157	19.6078	95.098	116.177	76.9608	70.5882	88.7255	105.882	102.451	63.2353
	229.5	14.7059	21.0784	94.6078	115.686	76.9608	70.5882	88.7255	105.882	102.451	63.2353
	230	15.1961	21.0784	94.6078	115.686	76.9608	71.0784	88.7255	105.882	102.451	63.2353
	230.5	15.1961	21.0784	94.6078	116.177	76.9608	71.0784	88.7255	105.882	102.941	63.2353
	231	15.6863	19.6078	94.6078	115.686	77.451	71.0784	88.7255	105.882	102.941	63.2353
	231.5	14.2157	21.0784	94.6078	116.177	76.9608	71.0784	88.7255	105.882	102.451	63.7255
	232	14.7059	21.5686	94.6078	115.686	76.9608	71.0784	88.7255	105.882	102.451	63.2353
	232.5	15.6863	20.5882	94.1176	115.686	76.9608	71.0784	88.7255	105.882	102.451	63.2353
	233	14.7059	20.098	94.6078	115.686	76.9608	71.0784	88.7255	105.392	102.451	62.7451
	233.5	14.7059	20.5882	94.6078	115.686	76.9608	71.0784	88.7255	105.392	102.941	63.2353
	234	15.6863	20.5882	94.6078	115.686	76.9608	71.0784	88.7255	105.392	102.941	63.2353
	234.5	14.2157	20.5882	94.6078	115.686	76.9608	70.5882	88.7255	105.392	102.451	62.7451
	235	15.1961	21.0784	94.6078	115.686	76.9608	71.0784	88.7255	105.392	102.941	63.2353
	235.5	15.6863	18.6274	94.1176	115.686	77.451	71.5686	89.2157	105.392	102.451	62.7451
	236	14.7059	20.098	94.6078	115.686	77.9412	71.5686	88.7255	105.392	102.451	62.7451
	236.5	14.2157	20.098	94.6078	115.686	77.451	71.5686	88.7255	105.392	102.451	62.7451
	237	15.1961	20.5882	94.6078	115.686	77.451	71.0784	89.2157	105.392	102.941	62.7451
	237.5	15.1961	20.098	94.1176	115.686	77.451	71.0784	89.2157	105.392	102.941	62.7451
	238	14.2157	19.6078	94.1176	115.686	77.451	71.5686	89.2157	105.392	103.431	62.7451
	238.5	13.2353	19.6078	94.6078	115.686	77.451	71.5686	88.7255	105.392	102.941	62.7451
	239	12.7451	19.1177	94.6078	115.686	77.451	71.5686	89.2157	105.392	102.451	62.7451
	239.5	12.7451	19.6078	94.6078	115.686	77.9412	71.5686	88.7255	104.902	102.451	62.7451
	240	13.2353	20.098	94.6078	115.686	77.451	71.0784	88.7255	104.902	102.451	62.7451
	240.5	13.2353	18.6274	94.1176	115.686	77.9412	71.5686	88.7255	104.902	102.451	63.2353
	241	13.7255	18.6274	94.1176	115.686	78.4314	72.0588	89.2157	104.902	101.961	62.7451
	241.5	13.2353	18.6274	94.1176	115.686	78.4314	72.0588	89.2157	104.902	102.451	62.7451
	242	14.2157	20.5882	94.1176	115.686	78.4314	71.5686	88.7255	104.902	102.451	62.7451
	242.5	14.7059	20.098	94.1176	115.686	78.4314	72.0588	89.2157	104.902	102.941	62.7451
	243	15.6863	19.6078	94.1176	115.686	77.9412	72.0588	88.7255	104.902	102.941	62.7451
	243.5	13.2353	19.6078	94.1176	115.686	78.4314	71.5686	88.7255	104.902	102.941	62.7451
	244	13.2353	20.5882	94.1176	115.686	77.9412	72.0588	88.7255	104.902	102.941	62.7451
	244.5	13.7255	21.0784	94.1176	115.686	77.9412	71.5686	89.2157	104.902	102.451	62.7451
	245	12.7451	21.5686	94.1176	115.686	77.9412	71.5686	89.2157	104.902	102.451	62.7451
	245.5	14.7059	19.1177	94.1176	115.686	77.9412	71.5686	88.7255	104.902	102.451	62.7451
	246	13.7255	20.098	94.1176	115.686	78.4314	72.0588	89.2157	104.902	102.451	62.7451
	246.5	13.7255	21.5686	94.1176	115.686	78.4314	71.5686	89.2157	104.902	102.451	62.7451
	247	14.2157	20.098	94.1176	115.686	78.4314	72.0588	89.2157	104.902	102.451	62.7451
	247.5	14.2157	21.0784	94.1176	115.686	78.4314	72.549	89.2157	104.412	102.451	62.7451
	248	13.7255	20.5882	94.1176	115.686	78.9216	72.549	88.7255	104.412	101.961	62.7451
	248.5	14.2157	20.098	93.6274	115.686	78.4314	72.0588	89.2157	104.412	102.451	62.7451
	249	13.7255	18.1373	94.1176	115.686	78.4314	72.549	88.7255	104.902	102.451	62.2549
	249.5	14.7059	19.1177	94.1176	115.686	78.4314	72.549	88.7255	104.412	102.941	62.7451
	250	14.7059	19.1177	94.1176	115.196	78.4314	72.549	88.7255	104.412	102.941	62.2549
	250.5	12.7451	19.1177	94.1176	115.686	78.9216	72.549	88.7255	104.412	102.941	62.7451
	251	13.2353	19.6078	93.6274	115.686	78.9216	72.0588	88.7255	104.412	102.451	62.7451
	251.5	12.7451	21.0784	94.1176	115.686	79.4118	72.549	89.2157	104.412	102.451	62.2549
	252	12.7451	20.5882	94.1176	115.196	79.4118	72.549	89.2157	104.412	102.451	62.2549
	252.5	14.2157	20.098	93.6274	115.196	79.4118	72.549	88.7255	104.412	102.451	62.7451
	253	14.2157	21.0784	93.6274	115.196	78.9216	72.549	88.7255	104.412	101.961	62.2549
	253.5	14.2157	20.5882	93.6274	115.196	78.9216	72.549	88.7255	104.412	102.451	62.2549
	254	14.7059	19.1177	93.6274	115.196	78.9216	72.549	88.7255	104.412	101.961	62.2549
	254.5	12.7451	22.0588	93.6274	115.686	79.4118	72.549	88.7255	104.412	102.451	62.2549
	255	12.2549	19.6078	93.6274	115.196	79.4118	72.549	89.2157	104.412	102.451	62.2549
	255.5	13.2353	20.098	93.6274	115.196	79.4118	72.549	89.2157	104.412	102.451	62.2549
	256	12.2549	18.6274	93.6274	115.196	79.4118	72.549	88.7255	104.412	101.961	62.7451
	256.5	13.2353	18.6274	93.6274	115.196	79.4118	72.0588	89.2157	104.412	102.451	62.7451
	257	13.2353	20.098	93.6274	115.196	78.9216	72.549	88.7255	104.412	102.451	62.2549
	257.5	13.2353	18.1373	93.6274	115.196	79.4118	72.549	88.7255	104.412	102.451	62.2549
	258	12.7451	19.1177	93.6274	115.196	79.4118	72.549	88.7255	104.412	102.451	62.2549
	258.5	12.2549	20.098	93.6274	115.196	79.4118	72.549	89.2157	104.412	102.451	62.2549
	259	12.2549	23.0392	93.6274	115.196	79.4118	73.0392	88.7255	104.412	101.961	62.2549
	259.5	12.7451	22.549	93.6274	115.196	79.902	73.0392	89.2157	104.412	102.451	62.2549
	260	12.7451	21.0784	93.6274	115.196	79.4118	73.0392	88.7255	103.922	102.451	62.2549
	260.5	14.7059	19.6078	93.6274	115.196	79.4118	72.549	89.2157	104.412	102.941	62.2549
	261	13.2353	18.6274	93.6274	115.196	79.902	72.549	89.2157	103.922	102.451	62.2549
	261.5	13.2353	18.1373	93.6274	115.196	79.902	72.549	89.2157	104.412	102.451	62.2549
	262	13.7255	19.1177	93.1372	115.196	80.3922	73.0392	89.2157	104.412	102.451	62.2549
	262.5	13.7255	18.6274	93.6274	115.196	80.3922	73.0392	89.2157	103.922	101.961	62.2549
	263	13.2353	20.098	93.1372	115.196	80.3922	72.549	89.2157	103.922	102.451	62.2549
	263.5	13.7255	20.098	93.6274	115.196	80.3922	72.549	89.2157	103.922	102.451	62.2549
	264	13.7255	21.0784	93.6274	115.196	80.3922	73.0392	89.2157	103.922	102.451	62.2549
	264.5	14.2157	19.1177	93.6274	115.196	80.3922	73.5294	88.7255	103.922	102.451	62.2549
	265	14.2157	20.5882	93.1372	115.196	79.902	73.0392	88.7255	103.922	102.451	62.2549
	265.5	12.7451	24.5098	93.1372	115.196	80.3922	73.5294	88.7255	103.922	102.451	62.2549
	266	12.7451	22.549	93.1372	115.196	80.3922	73.0392	88.7255	103.922	102.451	62.2549
	266.5	13.7255	22.0588	93.6274	115.196	80.3922	72.549	89.2157	103.922	102.451	62.2549
	267	13.2353	20.098	93.1372	115.196	80.3922	73.0392	89.2157	103.922	102.451	62.2549
	267.5	13.7255	20.5882	93.1372	115.196	81.3726	73.5294	89.2157	103.922	102.451	62.2549
	268	13.7255	23.0392	93.1372	114.706	80.8824	73.5294	88.7255	103.922	102.451	62.2549
	268.5	11.7647	19.1177	93.1372	115.196	81.3726	73.0392	89.2157	103.922	101.961	62.2549
	269	11.2745	19.6078	93.1372	115.196	80.3922	73.5294	89.2157	103.922	101.961	62.2549
	269.5	11.7647	20.5882	93.1372	115.196	80.8824	73.0392	89.2157	103.922	102.451	62.2549
	270	12.7451	22.0588	93.1372	115.196	80.8824	73.0392	89.2157	103.922	102.451	62.2549
	270.5	13.7255	20.098	93.1372	115.196	81.3726	73.0392	88.7255	103.922	101.961	62.2549
	271	12.7451	20.5882	93.1372	114.706	80.8824	73.0392	88.2353	103.922	102.451	62.2549
	271.5	13.2353	20.5882	93.1372	114.706	80.8824	73.0392	88.7255	103.922	102.451	62.2549
	272	11.7647	22.0588	93.1372	114.706	80.8824	73.5294	88.7255	103.922	102.451	61.7647
	272.5	12.7451	20.098	93.1372	115.196	80.8824	73.5294	88.7255	103.922	102.451	61.7647
	273	14.2157	20.5882	93.1372	114.706	81.3726	73.5294	89.2157	103.922	102.941	61.7647
	273.5	12.7451	20.098	93.1372	114.706	80.8824	74.0196	89.2157	103.922	102.451	62.2549
	274	12.7451	24.0196	93.1372	114.706	80.8824	73.5294	89.2157	103.922	102.451	62.2549
	274.5	13.2353	23.5294	93.1372	114.706	81.3726	73.5294	89.2157	103.922	102.451	61.7647
	275	12.7451	22.549	93.1372	114.706	80.8824	73.5294	88.7255	103.922	102.451	61.7647
	275.5	12.7451	23.0392	92.6471	114.706	80.8824	73.5294	88.7255	103.922	102.451	61.7647
	276	12.2549	21.5686	92.6471	114.706	81.3726	73.0392	89.2157	103.922	102.451	61.7647
	276.5	12.7451	18.6274	93.1372	114.706	81.3726	73.5294	89.2157	103.922	102.451	62.2549
	277	13.2353	18.6274	93.1372	114.706	80.8824	74.0196	88.7255	103.922	102.451	61.7647
	277.5	12.2549	18.1373	93.1372	114.706	81.3726	74.0196	88.7255	103.922	101.961	61.7647
	278	12.2549	19.1177	93.1372	114.706	81.3726	73.0392	88.7255	103.922	101.961	61.7647
	278.5	11.7647	23.0392	93.1372	114.706	81.8628	73.5294	88.7255	103.922	101.961	61.7647
	279	12.7451	20.098	92.6471	114.706	81.8628	74.0196	89.2157	103.922	101.961	62.2549
	279.5	11.7647	20.098	92.6471	114.706	81.8628	73.5294	88.7255	103.922	101.961	61.7647
	280	12.2549	21.5686	93.1372	114.706	81.8628	73.5294	88.7255	103.922	101.961	61.7647
	280.5	12.7451	23.0392	93.1372	114.706	81.8628	73.5294	89.2157	103.922	101.961	61.7647
	281	13.2353	22.549	92.6471	114.706	81.8628	73.5294	89.2157	103.922	101.961	61.7647
	281.5	12.7451	20.5882	92.6471	114.706	82.3529	74.0196	88.7255	103.922	101.961	61.7647
	282	12.2549	22.0588	92.6471	114.706	81.8628	73.5294	89.2157	103.922	101.961	61.7647
	282.5	10.7843	21.5686	92.6471	114.706	82.3529	74.0196	89.2157	103.922	101.961	61.7647
	283	11.7647	20.5882	92.6471	114.706	82.3529	74.0196	89.2157	103.922	101.961	61.7647
	283.5	12.2549	22.549	92.6471	114.706	82.3529	74.0196	89.2157	103.922	101.961	61.7647
	284	13.7255	19.6078	93.1372	114.706	81.8628	73.5294	89.2157	103.922	101.961	61.7647
	284.5	11.7647	20.098	92.6471	114.706	82.3529	73.5294	89.2157	103.922	102.451	61.7647
	285	12.2549	21.5686	92.6471	114.706	82.3529	73.5294	88.7255	103.922	102.451	61.7647
	285.5	12.7451	21.5686	92.6471	114.706	82.3529	74.0196	88.7255	103.431	101.961	61.7647
	286	12.2549	20.5882	92.6471	114.706	82.3529	74.0196	88.7255	103.431	101.961	61.7647
	286.5	12.7451	20.098	92.6471	114.706	82.3529	74.0196	89.2157	103.922	101.961	61.7647
	287	10.7843	21.5686	92.6471	114.706	81.8628	74.5098	89.2157	103.922	101.961	61.7647
	287.5	11.2745	21.5686	92.6471	114.706	82.3529	74.0196	89.2157	103.922	101.961	61.7647
	288	10.7843	21.0784	92.6471	114.706	82.3529	74.0196	88.7255	103.922	102.451	61.7647
	288.5	10.7843	22.0588	92.6471	114.706	82.3529	74.0196	89.2157	103.922	101.961	61.7647
	289	11.2745	22.0588	92.6471	114.706	82.3529	74.0196	89.2157	103.922	101.961	61.7647
	289.5	11.2745	24.0196	92.6471	114.706	82.8431	73.5294	89.2157	103.922	101.961	61.7647
	290	11.7647	21.0784	92.6471	114.706	82.3529	74.0196	89.2157	103.431	101.961	61.7647
	290.5	11.2745	21.0784	92.6471	114.706	82.3529	74.0196	88.7255	103.431	101.961	61.7647
	291	10.7843	21.0784	92.6471	114.706	82.3529	74.0196	88.7255	103.431	101.471	61.7647
	291.5	11.2745	19.6078	92.6471	114.706	82.8431	74.5098	88.7255	103.431	101.961	61.7647
	292	10.2941	20.098	92.6471	114.216	82.8431	74.0196	88.7255	103.431	101.961	61.7647
	292.5	10.2941	21.0784	92.6471	114.216	82.3529	74.5098	89.2157	103.431	101.961	61.7647
	293	11.7647	20.098	92.6471	114.706	82.8431	74.0196	88.7255	103.922	101.961	61.7647
	293.5	11.7647	19.6078	92.1569	114.706	82.3529	74.0196	88.7255	103.922	101.961	61.7647
	294	10.7843	22.0588	92.6471	114.216	82.3529	74.5098	88.7255	103.431	102.451	61.7647
	294.5	11.7647	21.5686	92.6471	114.216	82.8431	74.5098	88.7255	103.431	101.961	61.7647
	295	11.2745	18.6274	92.1569	114.216	82.8431	74.5098	88.7255	103.431	101.961	61.7647
	295.5	11.2745	18.6274	92.1569	114.216	82.8431	74.5098	89.2157	103.431	101.961	61.7647
	296	10.7843	20.5882	92.6471	114.216	82.8431	74.5098	88.7255	103.431	101.961	61.7647
	296.5	11.7647	19.1177	92.6471	114.216	82.8431	74.5098	89.2157	103.431	101.961	61.7647
	297	10.7843	19.6078	92.1569	114.216	82.8431	74.5098	89.2157	103.922	101.961	61.7647
	297.5	11.7647	19.6078	92.1569	114.216	83.3333	74.5098	89.2157	103.922	102.451	61.7647
	298	10.7843	18.6274	92.1569	114.216	83.3333	74.5098	88.7255	103.431	102.451	61.7647
	298.5	10.2941	20.5882	92.1569	114.216	83.3333	74.5098	88.7255	103.431	101.961	61.7647
	299	12.2549	19.1177	92.1569	114.216	82.8431	74.5098	88.7255	103.431	101.961	61.7647
	299.5	11.2745	19.6078	92.1569	114.216	82.8431	74.5098	89.2157	103.431	101.961	61.2745
	300	10.7843	20.5882	92.1569	114.216	82.8431	74.0196	89.2157	103.431	101.961	61.7647
	300.5	11.2745	22.549	92.1569	114.216	82.8431	74.5098	89.2157	103.431	101.961	61.7647
	301	10.7843	20.5882	92.1569	114.216	82.8431	74.5098	88.7255	103.431	101.961	61.2745
	301.5	11.7647	19.6078	92.1569	114.216	83.3333	74.5098	88.7255	103.431	101.961	61.2745
	302	11.7647	22.0588	92.1569	114.216	82.8431	74.5098	88.7255	103.431	101.961	61.2745
	302.5	10.2941	22.0588	92.1569	114.216	83.3333	74.0196	88.7255	103.431	101.961	61.2745
	303	9.80392	20.5882	92.1569	114.216	83.3333	74.0196	88.7255	103.431	101.961	61.2745
	303.5	10.7843	20.5882	92.1569	114.216	83.3333	74.0196	88.7255	103.431	101.961	61.2745
	304	10.2941	21.0784	92.1569	114.216	83.3333	74.5098	88.7255	103.431	101.471	61.2745
	304.5	10.7843	19.6078	92.1569	114.216	82.8431	74.5098	89.2157	103.431	101.471	61.2745
	305	9.80392	20.5882	91.6667	114.216	82.8431	74.5098	88.7255	103.431	101.961	60.7843
	305.5	9.80392	20.098	91.6667	114.216	82.8431	75	88.7255	103.431	101.961	60.7843
	306	10.2941	22.0588	92.1569	114.216	83.3333	74.5098	88.7255	103.431	101.961	61.2745
	306.5	9.80392	22.0588	92.1569	114.216	83.3333	74.5098	88.2353	103.431	101.471	61.2745
	307	10.7843	22.549	91.6667	114.216	83.3333	74.5098	88.7255	103.431	101.471	61.2745
	307.5	10.7843	21.5686	91.6667	114.216	83.3333	74.5098	88.7255	103.431	101.471	61.2745
	308	10.2941	22.549	92.1569	114.216	83.3333	75	88.7255	103.431	101.961	61.2745
	308.5	10.2941	22.0588	91.6667	114.216	83.3333	74.5098	88.7255	103.431	101.961	61.2745
	309	10.7843	21.5686	91.6667	114.216	83.3333	74.5098	88.7255	103.431	101.961	60.7843
	309.5	9.31372	22.0588	91.6667	114.216	83.3333	74.5098	88.7255	103.431	101.961	61.2745
	310	9.80392	22.0588	91.6667	114.216	83.3333	74.5098	88.7255	103.431	101.961	60.7843
	310.5	9.80392	22.549	91.6667	114.216	83.3333	74.5098	88.7255	103.431	101.961	61.2745
	311	10.2941	21.0784	92.1569	114.216	83.8235	74.5098	88.7255	103.431	101.471	61.2745
	311.5	10.7843	23.0392	91.6667	114.216	83.8235	74.5098	88.7255	103.431	101.471	60.7843
	312	10.2941	23.0392	91.6667	114.216	83.3333	75	88.7255	103.431	101.961	61.2745
	312.5	9.31372	22.549	91.6667	114.216	82.8431	74.5098	88.7255	103.431	101.471	61.2745
	313	10.2941	24.0196	91.6667	114.216	83.3333	74.5098	88.7255	103.431	101.471	61.2745
	313.5	10.2941	22.549	91.6667	114.216	83.8235	74.5098	88.7255	103.431	101.471	60.7843
	314	9.80392	22.0588	91.6667	114.216	83.8235	75	88.7255	103.431	101.471	60.2941
	314.5	9.31372	22.549	91.6667	114.216	83.8235	75	88.2353	103.431	101.471	60.7843
	315	9.80392	20.098	91.6667	114.216	83.8235	75	88.7255	103.431	101.471	60.7843
	315.5	9.31372	21.0784	91.6667	114.216	83.8235	74.5098	88.7255	103.431	101.471	61.2745
	316	8.33333	21.0784	91.6667	114.216	83.3333	74.5098	88.7255	103.431	101.471	60.7843
	316.5	7.35294	20.098	91.6667	114.216	83.3333	75	88.7255	103.431	101.471	60.7843
	317	8.33333	21.5686	91.6667	114.216	83.3333	74.5098	88.7255	103.431	101.471	60.7843
	317.5	9.80392	22.549	91.6667	114.216	83.3333	75	88.7255	103.431	101.471	60.7843
	318	9.80392	25	91.6667	114.216	83.8235	75	88.7255	103.431	101.471	60.7843
	318.5	9.31372	23.5294	91.1765	114.216	83.8235	75	88.7255	103.431	101.471	60.7843
	319	8.82353	21.0784	91.1765	114.216	83.8235	74.5098	88.7255	103.431	101.471	60.7843
	319.5	8.82353	21.0784	91.6667	114.216	83.3333	74.5098	88.7255	103.431	101.471	60.7843
	320	8.82353	23.5294	91.6667	114.216	83.3333	74.5098	88.7255	103.431	101.471	60.7843
	320.5	9.31372	23.0392	91.6667	114.216	83.3333	75	88.7255	103.431	101.471	60.7843
	321	9.80392	23.0392	91.6667	114.216	83.3333	74.5098	88.7255	103.431	101.471	60.7843
	321.5	9.80392	21.5686	91.6667	114.216	84.3137	74.5098	88.7255	103.431	101.471	60.7843
	322	8.82353	21.0784	91.1765	114.216	83.8235	74.5098	88.7255	103.431	101.471	60.7843
	322.5	8.82353	21.0784	91.1765	114.216	83.8235	74.5098	88.2353	103.431	101.471	60.7843
	323	8.82353	21.5686	91.1765	114.216	84.3137	74.5098	88.7255	103.431	101.471	60.7843
	323.5	9.80392	22.0588	91.1765	114.216	84.3137	75	88.7255	103.431	101.471	60.7843
	324	8.82353	21.5686	91.1765	114.216	84.3137	75	88.7255	103.431	101.471	60.7843
	324.5	8.82353	21.5686	91.1765	113.725	84.3137	75	88.7255	103.431	101.471	60.7843
	325	7.84314	21.0784	91.6667	114.216	83.8235	75	88.7255	103.431	101.471	60.7843
	325.5	6.86275	22.0588	91.1765	114.216	83.8235	75	88.7255	103.431	101.471	60.7843
	326	8.33333	22.549	91.1765	114.216	83.8235	75	88.2353	103.431	101.471	60.7843
	326.5	8.33333	22.0588	91.1765	114.216	83.8235	75	88.2353	103.431	101.471	60.7843
	327	8.82353	23.5294	91.1765	114.216	83.8235	75	88.7255	103.431	101.471	61.2745
	327.5	8.82353	22.0588	91.1765	114.216	83.8235	75.4902	88.7255	103.431	101.471	60.7843
	328	8.82353	21.5686	91.1765	114.216	84.3137	75	88.7255	103.431	101.471	60.7843
	328.5	10.2941	22.549	91.1765	113.725	84.3137	75	88.7255	103.431	101.471	60.7843
	329	10.7843	22.0588	91.1765	113.725	83.8235	75	88.7255	103.431	101.471	60.7843
	329.5	8.82353	22.549	91.1765	114.216	83.8235	75	88.2353	103.431	101.471	60.7843
	330	8.33333	23.0392	91.1765	114.216	84.3137	75	88.2353	103.431	101.471	60.7843
	330.5	7.84314	25	91.1765	114.216	83.8235	75	88.7255	103.431	101.471	60.7843
	331	7.84314	23.5294	91.1765	114.216	84.3137	75	88.7255	103.431	101.471	60.7843
	331.5	7.84314	22.549	91.1765	114.216	84.3137	75.4902	88.7255	103.431	101.471	60.7843
	332	7.84314	22.549	91.1765	113.725	84.3137	75.4902	88.2353	103.431	101.471	60.7843
	332.5	8.33333	23.0392	91.1765	113.725	84.3137	75	88.2353	103.431	101.471	60.7843
	333	8.33333	22.549	91.1765	114.216	83.8235	75.4902	88.2353	103.431	101.471	60.7843
	333.5	8.82353	23.0392	91.1765	113.725	83.8235	75	88.7255	102.941	101.471	60.2941
	334	10.2941	22.0588	91.1765	113.725	83.8235	75	88.2353	102.941	101.471	60.7843
	334.5	7.35294	21.0784	91.1765	113.725	84.3137	75	88.2353	102.941	101.471	60.2941
	335	7.84314	23.5294	90.6863	113.725	84.3137	75	88.7255	102.941	101.471	60.2941
	335.5	8.82353	22.549	91.1765	113.725	83.8235	75.4902	88.7255	103.431	101.471	60.2941
	336	9.31372	22.549	91.1765	113.725	84.3137	75	88.7255	103.431	101.471	60.2941
	336.5	7.84314	23.5294	91.1765	113.725	84.3137	75.4902	88.7255	103.431	101.471	61.2745
	337	6.86275	23.0392	91.1765	113.725	83.8235	75	88.7255	103.431	101.471
	337.5	7.84314	23.5294	91.1765	113.725	83.8235	75.4902	87.7451	102.941	101.471
	338	7.35294	23.0392	91.1765	113.725	84.3137	75.4902	87.7451	102.941	101.471
	338.5	7.84314	21.5686	91.1765	113.725	84.3137	75	88.2353	103.431	101.471
	339	8.33333	22.549	90.6863	113.725	84.3137	75	88.2353	103.431	101.471
	339.5	8.33333	24.5098	91.1765	113.725	83.8235	75	88.7255	103.431	100.98
	340	7.84314	23.0392	91.1765	113.725	84.3137	74.5098	88.2353	103.431	101.471
	340.5	6.86275	23.0392	91.1765	113.725	83.8235	74.5098	88.2353	102.941	100.98
	341	7.84314	24.0196	91.1765	113.725	83.8235	75	88.7255	102.941	100.98
	341.5	7.84314	23.0392	90.6863	113.725	84.3137	75	88.2353	102.941	100.98
	342	6.86275	22.549	90.6863	113.725	83.8235	75	88.2353	102.941	100.98
	342.5	7.35294	23.0392	90.6863	113.725	83.8235	75	88.2353	102.941	100.98
	343	6.37255	23.0392	90.6863	113.725		75	88.7255	102.941	100.98
	343.5	6.37255	24.5098	90.6863	113.725		75.4902	88.2353	102.941	101.471
	344	6.86275	26.4706	91.1765	113.725		75	88.7255	102.941	100.98
	344.5	6.37255	22.0588	90.6863	113.725		75	88.2353	102.941	100.98
	345	5.88235	22.0588	90.6863	113.725		75	88.7255	102.941	100.98
	345.5	4.90196	23.0392	90.6863	113.725		75	88.2353	102.941	101.471
	346	5.39216	22.549	90.6863	113.725		74.5098	88.2353	102.941	101.471
	346.5	5.39216	23.0392	90.6863	113.725		75	88.2353	102.941	101.471
	347	5.88235	21.5686	90.6863	113.725		75	88.2353	102.941	100.98
	347.5	7.35294	22.0588	90.6863	113.725		75.4902	88.2353	102.941	100.98
	348	6.86275	23.0392	90.6863	113.725		75.4902	88.2353	102.941	100.98
	348.5	5.88235	24.0196	90.6863	113.725		75	88.2353	102.941	100.98
	349	5.88235	23.0392	90.6863	113.725		75	88.7255	102.941	100.98
	349.5	4.90196	23.0392	90.6863	113.725		75.4902	88.2353	102.941	100.98
	350	5.39216	23.5294	90.6863	113.725		75.4902	88.2353	102.941	100.98
	350.5	5.88235	25	90.6863	113.725		75.4902	88.7255	102.941	100.98
	351	6.86275	24.5098	90.6863	113.725		75	88.2353	102.941	100.98
	351.5	6.86275	23.5294	90.6863	113.725		75	88.2353	102.941	100.98
	352	5.88235	24.0196	90.6863	113.725		75	88.2353	102.941	100.98
	352.5	6.86275	24.5098	90.1961	113.725		75	88.2353	102.941	100.98
	353	4.41176	24.0196	90.6863	113.725		75	88.2353	102.941	100.98
	353.5	4.90196	24.5098	90.6863	113.725		75.4902	88.7255	102.941	100.98
	354	6.37255	24.0196	90.6863	113.725		75	88.7255	102.941	101.471
	354.5	5.88235	23.0392	90.6863	113.725		75	88.7255	102.941	100.98
	355	6.37255	23.0392	90.6863	113.725		75	88.2353	102.941	101.471
	355.5	4.90196	23.0392	90.6863	113.725		75.4902	87.7451	102.941	100.98
	356	4.41176	23.0392	90.6863	113.725		75.4902	88.2353	102.941	100.98
	356.5	5.88235	24.5098	90.6863	113.725		75.4902	88.2353	102.941	100.98
	357	6.86275	24.5098	90.6863	113.725		75	88.2353	102.941	100.98
	357.5	6.37255	23.0392	90.1961	113.725		75	88.2353	102.941	100.98
	358	5.88235	24.0196	90.1961	113.725		75.4902	88.2353	102.941	100.98
	358.5	6.86275	23.0392	90.1961	113.725		75	88.2353	102.941	100.98
	359	6.37255	24.0196	90.1961	113.725		75	88.2353	102.941	100.98
	359.5	5.39216	24.0196	90.1961	113.725		75	87.7451	102.941	100.98
	360	4.41176	24.5098	90.6863	113.725		75.4902	88.2353	102.941	100.98

## Sheet: Figure 6b
Fig. 6. Effect of CxD7L1 and CxD7L2 on platelet aggregation induced by collagen or convulxin
	Agonist: 10 µg/mL collagen
	Time (min)	Crtl-1	Crtl-2	CxD7L1 3µM	CxD7L2 3µM
	0	114.5	107.689	117.924	115.124
	0.03	114.002	106.751	117.057	111.729
	0.07	113.622	106.746	116.096	111
	0.1	113.734	108.114	117.924	112.91
	0.13	112.412	107.119	117.057	113.935
	0.17	114.815	106.168	116.096	114.035
	0.2	111.358	106.611	114.196	112.68
	0.23	111.978	106.504	113.932	111.932
	0.27	111.801	106.982	114.32	111.332
	0.3	111.792	106.075	114.248	109.979
	0.33	110.51	105.727	114.634	109.656
	0.37	109.833	105.645	114.357	110.5
	0.4	109.547	106.97	113.947	110.214
	0.43	110.178	104.177	114.087	112.032
	0.47	110.876	107.105	113.899	109.424
	0.5	110.179	105.5	114.775	108.37
	0.53	110.043	106.038	113.819	110.402
	0.57	110.861	107.574	114.377	109.459
	0.6	109.785	106.183	114.002	107.381
	0.63	108.849	107.301	114.78	109.349
	0.67	109.642	106.662	113.327	109.763
	0.7	110.877	106.869	113.793	107.996
	0.73	111.304	109.46	114.49	109.254
	0.77	110.526	106.486	114.814	108.777
	0.8	110.509	105.736	114.948	108.368
	0.83	110.33	108.769	114.652	110.377
	0.87	111.219	107.28	115.143	108.537
	0.9	110.97	107.372	115.727	109.968
	0.93	111.258	108.583	116.63	111.746
	0.97	111.807	107.489	117.59	110.69
	1	112.833	109.158	119.33	111.114
	1.03	113.562	107.426	120.009	111.841
	1.07	114.834	109.052	120.164	113.947
	1.1	114.923	110.688	120.995	113.323
	1.13	116.231	112.495	120.622	115.386
	1.17	117.756	112.857	120.232	115.907
	1.2	119.608	112.818	117.788	117.825
	1.23	121.184	114.359	116.053	118.727
	1.27	122.105	115.328	113.75	119.817
	1.3	123.6	117.18	110.253	121.543
	1.33	124.45	118.413	106.437	122.005
	1.37	125.004	120.368	103.571	122.612
	1.4	125.444	120.294	97.4594	124.271
	1.43	125.602	121.894	94.0208	123.114
	1.47	124.991	123.022	85.8194	122.946
	1.5	124.439	122.685	82.7849	122.623
	1.53	122.846	121.292	78.0851	121.682
	1.57	121.119	123.747	75.5897	120.673
	1.6	117.115	120.181	70.0939	117.838
	1.63	114.454	119.305	67.9577	115.039
	1.67	110.312	115.77	60.4756	112.557
	1.7	105.433	113.114	54.5027	108.541
	1.73	99.6108	109.89	56.4161	104.96
	1.77	91.4427	105.247	57.7283	102.326
	1.8	88.4269	101.191	57.2809	94.8127
	1.83	78.8469	95.5666	48.3195	86.6262
	1.87	76.2669	89.2205	43.7765	84.6788
	1.9	74.1977	86.0864	45.4136	77.1614
	1.93	65.168	81.3458	42.8321	67.7495
	1.97	55.7598	73.5777	43.322	65.0633
	2	57.317	66.6637	41.4914	58.872
	2.03	55.2301	63.9545	37.6902	61.6555
	2.07	48.6318	66.6931	44.9938	49.188
	2.1	47.071	53.9796	38.8053	48.5926
	2.13	49.6403	54.0453	37.7016	47.7408
	2.17	47.1102	54.8241	37.0012	46.8781
	2.2	39.4543	48.6158	39.4418	43.5845
	2.23	41.9372	42.1724	36.3774	38.9226
	2.27	38.5417	51.1164	36.5497	35.9473
	2.3	32.8718	37.7085	31.7813	33.3183
	2.33	31.3654	39.2913	37.3247	32.0169
	2.37	33.5196	41.4376	33.5047	37.3413
	2.4	33.6842	33.9926	34.0787	28.1288
	2.43	33.6372	40.1886	32.9254	27.0954
	2.47	38.322	36.28	30.4686	32.4067
	2.5	32.3341	29.4158	30.6892	34.9006
	2.53	31.7267	32.7056	30.1813	30.5559
	2.57	29.1926	35.0666	29.8698	24.7678
	2.6	27.6366	31.5607	32.8328	27.1588
	2.63	29.1393	35.4079	32.7618	24.4248
	2.67	29.2368	29.8506	27.5434	34.3025
	2.7	31.449	32.4625	28.9987	23.5357
	2.73	23.9293	35.049	31.6654	25.241
	2.77	25.1296	28.5752	28.9188	25.8539
	2.8	28.911	26.4748	30.2929	28.8112
	2.83	29.6352	29.7336	26.8597	22.7071
	2.87	27.7199	29.0056	28.2875	25.0943
	2.9	25.9149	26.7683	26.0251	17.8193
	2.93	27.7546	21.3404	28.1087	23.3418
	2.97	22.7819	28.841	29.0545	21.9532
	3	25.9267	26.7312	27.5444	24.3591
	3.03	22.2608	21.5491	26.9954	24.1496
	3.07	23.7961	24.9092	29.5595	25.2651
	3.1	25.5963	22.9014	28.102	21.1487
	3.13	22.8131	24.8312	26.3057	23.7657
	3.17	20.523	21.0253	22.7672	24.8926
	3.2	21.0922	31.0902	27.0436	19.1094
	3.23	24.1715	25.7581	24.444	19.5719
	3.27	20.3431	25.2667	22.0189	20.7555
	3.3	20.7695	22.8265	26.8139	19.725
	3.33	24.8201	23.0268	25.2848	21.8179
	3.37	22.2292	25.7536	23.6839	18.0811
	3.4	22.3347	27.8076	24.6637	18.5118
	3.43	21.5224	25.1456	23.5204	18.7803
	3.47	22.633	22.0005	25.1825	18.4439
	3.5	21.2154	21.0575	23.0324	20.3682
	3.53	25.4038	21.7084	24.1932	16.0019
	3.57	21.674	23.041	24.624	16.9949
	3.6	25.4758	21.2347	22.8497	16.5996
	3.63	20.7752	20.6075	26.9877	17.8708
	3.67	21.8353	23.9218	22.039	17.3527
	3.7	20.7319	24.0712	21.5397	16.6045
	3.73	21.7975	21.4955	23.7658	21.5848
	3.77	19.2432	23.2332	24.686	16.2749
	3.8	19.6163	19.6281	22.6817	17.1755
	3.83	18.9396	19.465	22.0042	18.2834
	3.87	18.1127	22.752	25.3974	15.4433
	3.9	20.0348	20.2599	20.5638	19.8848
	3.93	21.5532	19.9403	24.5114	17.9997
	3.97	22.4953	24.0475	24.5907	21.2321
	4	18.3388	21.8639	22.6569	18.6591
	4.03	24.5343	20.8911	23.2012	19.5344
	4.07	21.902	20.1748	23.7678	18.0327
	4.1	23.2263	20.5772	23.2242	15.7057
	4.13	19.6949	22.2376	23.9527	15.3731
	4.17	18.8799	19.9	21.0199	15.6453
	4.2	19.6812	17.3645	22.2127	16.764
	4.23	21.5749	20.9735	22.6842	16.0613
	4.27	20.8894	20.2213	24.8396	15.0683
	4.3	17.6747	21.8151	20.1436	14.7253
	4.33	17.4796	17.1087	20.6929	15.0277
	4.37	16.9374	18.9093	22.2265	15.8633
	4.4	17.4553	19.5359	21.279	15.9224
	4.43	21.9923	20.8439	23.3593	17.3195
	4.47	21.4833	17.4874	20.0102	15.5929
	4.5	22.8737	19.9648	23.8779	16.7358
	4.53	19.3265	19.4637	19.9977	13.9495
	4.57	19.3626	15.7323	23.9619	16.7293
	4.6	18.6217	17.2528	20.0735	18.9481
	4.63	18.6019	17.7939	20.6886	18.9055
	4.67	20.092	18.752	22.2869	14.7168
	4.7	20.1244	17.5738	20.759	17.9439
	4.73	21.4838	20.2837	20.4607	15.147
	4.77	18.1405	17.5697	19.1466	15.0654
	4.8	16.6798	18.331	21.084	14.1215
	4.83	19.2975	17.4064	21.0472	15.1402
	4.87	17.9906	18.0503	19.8182	14.4274
	4.9	20.6788	20.2575	17.659	13.1453
	4.93	16.1095	16.5627	19.2937	18.9782
	4.97	19.3968	18.8614	21.8903	15.6654
	5	15.8862	18.2954	19.905	13.1657
	5.03	18.4353	16.1095	18.4831	12.7305
	5.07	16.6728	18.2117	18.1327	13.7055
	5.1	18.4555	18.9712	21.2728	13.6956
	5.13	18.9491	17.4798	18.4009	14.2301
	5.17	19.2127	19.9476	19.4586	14.7168
	5.2	18.3383	19.5001	19.8322	17.9439
	5.23	15.8862	18.2954	19.905	15.147
	5.27	18.4353	16.1095	18.4831	15.0654
	5.3	16.6728	18.2117	18.1327	14.1215
	5.33	18.4555	18.9712	21.2728	15.1402
	5.37	18.9491	17.4798	18.4009	14.4274
	5.4	19.2127	19.9476	19.4586	13.1453
	5.43	18.3383	19.5001	19.8322	18.9782
	5.47	15.8862	18.2954	19.905	15.6654
	5.5	18.4353	16.1095	18.4831	13.1657
	5.53	16.6728	18.2117	18.1327	12.7305
	5.57	18.4555	18.9712	21.2728	13.7055
	5.6	18.9491	17.4798	18.4009	13.6956
	5.63	19.2127	19.9476	19.4586	14.2301
	5.67	18.3383	19.5001	19.8322	14.7168
	5.7	15.8862	18.2954	19.905	17.9439
	5.73	18.4353	16.1095	18.4831	15.147
	5.77	16.6728	18.2117	18.1327	15.0654
	5.8	18.4555	18.9712	21.2728	14.1215
	5.83	18.9491	17.4798	18.4009	15.1402
	5.87	19.2127	19.9476	19.4586	14.4274
	5.9	18.3383	19.5001	19.8322	13.1453
	5.93	15.8862	18.2954	19.905	18.9782
	5.97	18.4353	16.1095	18.4831	15.6654
	6	16.6728	18.2117	18.1327	13.1657

## Sheet: Figure 6c
Fig. 6. Effect of CxD7L1 and CxD7L2 on platelet aggregation induced by collagen or convulxin
	Agonist: 100pM Convulxin
	Time (sec)	Crtl-1	Crtl-2	CxD7L1 3µM	CxD7L2 3µM
	0	114.706	116.176	115.686	115.686
	0.5	114.706	116.667	115.686	114.706
	1	114.216	116.667	116.176	114.706
	1.5	114.216	117.647	115.686	114.706
	2	114.216	116.667	115.196	115.686
	2.5	115.196	118.137	115.686	115.196
	3	115.196	123.039	115.196	115.196
	3.5	112.255	122.549	115.196	115.686
	4	110.784	120.588	118.137	115.196
	4.5	112.255	121.569	117.157	114.216
	5	114.216	120.098	117.157	113.725
	5.5	114.706	120.588	118.137	115.686
	6	115.196	120.098	116.667	115.196
	6.5	115.196	119.608	116.176	116.667
	7	115.196	119.608	115.686	116.667
	7.5	115.196	119.608	116.176	115.686
	8	115.686	119.608	115.196	115.686
	8.5	115.686	120.098	116.176	115.196
	9	115.196	120.588	115.686	116.667
	9.5	115.196	119.608	115.686	116.667
	10	116.667	119.608	115.686	116.667
	10.5	116.176	121.078	116.176	116.176
	11	116.667	123.529	117.157	116.667
	11.5	116.667	122.549	117.157	117.647
	12	116.667	122.549	117.647	117.647
	12.5	117.647	123.039	118.627	117.647
	13	118.137	123.529	119.118	118.627
	13.5	118.137	123.039	120.098	119.608
	14	118.137	123.039	120.098	119.608
	14.5	118.627	123.039	121.078	119.608
	15	118.627	123.039	121.569	120.098
	15.5	118.627	123.039	122.059	120.098
	16	118.627	122.549	122.059	120.588
	16.5	119.118	121.569	122.549	120.098
	17	118.137	121.078	122.059	120.098
	17.5	118.137	120.098	122.059	119.608
	18	117.647	119.608	121.569	119.118
	18.5	117.647	120.588	121.078	118.137
	19	116.667	118.137	120.588	118.137
	19.5	115.686	116.667	120.098	116.667
	20	115.196	114.706	119.608	116.176
	20.5	114.216	113.725	119.118	114.706
	21	113.235	111.765	118.137	113.725
	21.5	112.255	110.294	117.157	112.745
	22	111.765	109.314	115.686	111.765
	22.5	110.294	106.373	114.706	110.294
	23	109.314	104.412	113.725	109.314
	23.5	107.843	102.941	112.255	107.353
	24	106.863	100.98	110.784	105.882
	24.5	105.392	100	109.804	104.412
	25	104.412	98.0392	108.333	101.961
	25.5	102.451	94.6078	106.373	100.49
	26	100.98	91.1765	105.392	99.0196
	26.5	99.0196	86.7647	103.431	97.0588
	27	97.549	90.6863	101.961	94.1176
	27.5	95.098	90.1961	99.5098	92.6471
	28	92.6471	81.3725	97.549	90.1961
	28.5	90.1961	74.5098	96.5686	88.7255
	29	87.7451	71.0784	94.1176	85.7843
	29.5	86.7647	70.098	92.1569	82.8431
	30	85.2941	70.098	90.6863	79.4118
	30.5	82.8431	66.6667	88.7255	76.4706
	31	79.902	59.8039	86.7647	73.0392
	31.5	78.4314	61.7647	85.2941	71.5686
	32	77.451	55.8824	82.8431	70.098
	32.5	75	51.9608	80.8824	70.5882
	33	73.5294	47.549	78.4314	65.1961
	33.5	72.549	51.4706	76.4706	63.2353
	34	69.1176	51.4706	75	61.7647
	34.5	66.6667	50.4902	72.0588	57.8431
	35	66.1765	44.1176	71.0784	56.8627
	35.5	65.6863	39.2157	69.1176	55.8824
	36	62.2549	34.3137	68.6275	52.9412
	36.5	58.8235	32.3529	68.1373	50
	37	57.8431	33.8235	63.7255	49.5098
	37.5	57.3529	31.8627	63.2353	47.549
	38	56.8627	23.0392	63.2353	50
	38.5	52.9412	24.5098	61.7647	44.1176
	39	51.9608	21.5686	58.3333	45.098
	39.5	50	19.1176	58.3333	44.1176
	40	47.0588	19.6078	58.8235	40.6863
	40.5	47.0588	20.5882	56.8627	39.2157
	41	46.5686	18.1373	56.3725	39.7059
	41.5	47.549	13.2353	52.9412	40.1961
	42	45.098	13.7255	53.4314	38.7255
	42.5	45.5882	16.1765	50.9804	37.7451
	43	43.1373	16.6667	50.4902	35.2941
	43.5	41.6667	11.2745	48.0392	35.2941
	44	42.6471	13.7255	47.549	33.3333
	44.5	40.1961	11.7647	48.5294	29.902
	45	37.7451	7.35294	48.0392	33.3333
	45.5	37.7451	9.80392	45.5882	27.451
	46	35.7843	5.88235	44.1176	27.451
	46.5	33.8235	3.43137	43.6275	27.9412
	47	34.8039	7.35294	45.5882	25.4902
	47.5	36.2745	3.43137	43.6275	25
	48	37.7451	2.45098	40.6863	23.0392
	48.5	34.8039	0.980392	40.1961	24.0196
	49	35.7843	0.980392	40.6863	25.4902
	49.5	38.2353	0.960392	39.2157	21.0784
	50	32.8431	0.680392	37.7451	17.6471
	50.5	31.8627	0.980392	37.7451	17.6471
	51	29.4118	0.323922	38.2353	15.6863
	51.5	28.4314	0.239216	35.2941	17.1569
	52	25.4902	0.239216	33.8235	16.6667
	52.5	24.5098	0.980392	33.8235	16.1765
	53	25.4902	0.468627	36.7647	16.6667
	53.5	28.9216	0.539216	35.7843	14.2157
	54	30.3922	0	34.3137	14.2157
	54.5	23.5294	0.490196	31.8627	16.1765
	55	23.0392	0.980392	34.8039	19.6078
	55.5	22.549	0.980392	33.8235	19.1176
	56	27.9412	0.960392	31.8627	15.1961
	56.5	25.4902	0.680392	30.8824	12.7451
	57	25.9804	0.980392	31.8627	13.2353
	57.5	25.4902	0.323922	31.8627	12.2549
	58	21.0784	0.239216	31.8627	13.7255
	58.5	22.0588	0.239216	30.3922	10.7843
	59	21.0784	0.980392	29.902	12.2549
	59.5	22.549	0.468627	28.9216	9.80392
	60	18.6275	0.539216	25.9804	9.80392
	60.5	17.6471	0	27.451	9.80392
	61	17.1569	0.490196	25.4902	11.2745
	61.5	17.1569	0.980392	25.4902	11.7647
	62	16.1765	0.980392	27.451	8.82353
	62.5	16.1765	0.960392	25.9804	7.35294
	63	13.2353	0.680392	28.4314	6.37255
	63.5	13.2353	0.980392	27.9412	3.92157
	64	20.5882	0.323922	25	7.84314
	64.5	18.1373	0.239216	25	8.33333
	65	16.6667	0.239216	24.0196	6.37255
	65.5	15.1961	0.980392	25.9804	2.94118
	66	18.1373	0.468627	25.4902	3.43137
	66.5	15.1961	0.539216	23.5294	1.47059
	67	14.2157	0	24.5098	5.88235
	67.5	18.1373	0.490196	23.0392	5.88235
	68	15.1961	0.980392	23.0392	4.90196
	68.5	17.6471	0.980392	23.5294	4.90196
	69	16.1765	0.960392	23.5294	5.88235
	69.5	12.7451	0.680392	22.549	6.37255
	70	12.7451	0.980392	21.0784	6.86275
	70.5	13.2353	0.323922	21.0784	4.41176
	71	13.7255	0.239216	23.5294	0.490196
	71.5	12.7451	0.239216	23.0392	4.41176
	72	14.7059	0.980392	21.0784	2.94118
	72.5	13.7255	0.468627	21.0784	2.94118
	73	12.7451	0.539216	20.098	0.490196
	73.5	13.2353	0	22.0588	1.96078
	74	12.2549	0.490196	20.5882	2.45098
	74.5	11.2745	0.980392	22.0588	3.43137
	75	12.7451	0.980392	19.1176	2.94118
	75.5	10.2941	0.960392	19.1176	1.96078
	76	7.84314	0.680392	18.1373	2.45098
	76.5	7.84314	0.980392	16.1765	3.43137
	77	8.33333	0.323922	18.6275	2.94118
	77.5	7.84314	0.239216	18.1373	1.96078
	78	9.80392	0.239216	20.5882	2.45098
	78.5	7.84314	0.980392	18.6275	3.43137
	79	5.88235	0.468627	17.6471	2.94118
	79.5	7.84314	0.539216	18.1373	4.41176
	80	7.84314	0	18.6275	0.490196
	80.5	7.35294	0.490196	17.6471	4.41176
	81	6.37255	0.980392	16.1765	2.94118
	81.5	9.31373	0.980392	16.6667	2.94118
	82	7.84314	0.960392	17.1569	0.490196
	82.5	11.7647	0.680392	16.1765	1.96078
	83	11.7647	0.980392	16.1765	2.45098
	83.5	7.35294	0.323922	17.1569	3.43137
	84	4.90196	0.239216	16.1765	2.94118
	84.5	9.80392	0.239216	17.1569	1.96078
	85	5.88235	0.980392	15.6863	2.45098
	85.5	3.92157	0.468627	14.7059	3.43137
	86	4.90196	0.539216	15.1961	2.94118
	86.5	6.37255	0	16.6667	1.96078
	87	8.82353	0.490196	17.1569	2.45098
	87.5	6.37255	0.980392	14.2157	3.43137
	88	2.94118	0.980392	17.1569	2.94118
	88.5	6.37255	0.960392	13.2353	1.96078
	89	6.86275	0.680392	14.2157	2.94118
	89.5	5.88235	0.980392	12.7451	3.92157
	90	5.39216	0.323922	14.7059	4.90196
	90.5	3.92157	0.239216	15.6863	1.96078
	91	3.43137	0.239216	14.2157	3.43137
	91.5	4.90196	0.980392	14.7059	4.90196
	92	3.92157	0.468627	14.2157	3.43137
	92.5	3.43137	0.539216	14.2157	0.490196
	93	5.39216	0	12.7451	1.47059
	93.5	6.37255	0.490196	14.2157	0
	94	5.39216	0.980392	14.7059	1.96078
	94.5	5.39216	0.980392	13.7255	2.45098
	95	6.37255	0.960392	12.2549	2.45098
	95.5	4.41176	0.680392	12.2549	2.45098
	96	1.47059	0.980392	13.7255	0.980392
	96.5	3.43137	0.323922	12.2549	1.96078
	97	4.41176	0.239216	11.2745	1.96078
	97.5	8.33333	0.239216	12.2549	2.45098
	98	5.88235	0.980392	13.7255	1.96078
	98.5	2.45098	0.468627	12.7451	0.960392
	99	3.43137	0.539216	11.7647	0.680392
	99.5	3.92157	0	12.2549	0.980392
	100	5.88235	0.490196	11.2745	0.323922
	100.5	1.96078	0.980392	12.2549	0.239216
	101	2.94118	0.980392	11.7647	0.239216
	101.5	3.92157	0.960392	12.7451	0.980392
	102	4.90196	0.680392	11.2745	0.468627
	102.5	1.96078	0.980392	11.7647	0.539216
	103	3.43137	0.323922	12.7451	0
	103.5	4.90196	0.239216	10.7843	0.490196
	104	3.43137	0.239216	12.7451	0.980392
	104.5	0.490196	0.980392	12.2549	0.980392
	105	1.47059	0.468627	13.7255	0.960392
	105.5	0	0.539216	12.2549	0.680392
	106	1.96078	0	11.2745	0.980392
	106.5	2.45098	0.490196	9.80392	0.323922
	107	2.45098	0.980392	10.2941	0.239216
	107.5	2.45098	0.980392	11.7647	0.239216
	108	0.980392	0.960392	11.2745	0.980392
	108.5	1.96078	0.680392	10.7843	0.468627
	109	1.96078	0.980392	10.7843	0.539216
	109.5	2.45098	0.323922	10.2941	0
	110	1.96078	0.239216	9.80392	0.490196
	110.5	0.960392	0.239216	9.80392	0.980392
	111	0.680392	0.980392	9.80392	0.980392
	111.5	0.980392	0.468627	11.2745	0.960392
	112	0.323922	0.539216	10.7843	0.680392
	112.5	0.239216	0	9.31373	0.980392
	113	0.239216	0.490196	9.80392	0.323922
	113.5	0.980392	0.980392	10.2941	0.239216
	114	0.468627	0.980392	11.7647	0.239216
	114.5	0.539216	0.960392	10.2941	0.980392
	115	0	0.680392	10.2941	0.468627
	115.5	0.490196	0.980392	9.31373	0.539216
	116	0.980392	0.323922	9.31373	0
	116.5	0.980392	0.239216	8.33333	0.490196
	117	0.960392	0.239216	8.33333	0.980392
	117.5	0.680392	0.980392	8.82353	0.980392
	118	0.980392	0.468627	8.33333	0.960392
	118.5	0.323922	0.539216	8.82353	0.680392
	119	0.239216	0	8.82353	0.980392
	119.5	0.239216	0.490196	7.35294	0.323922
	120	0.980392	0.980392	9.80392	0.239216
	120.5	0.468627	0.980392	7.84314	0.239216
	121	0.539216	0.960392	6.86275	0.980392
	121.5	0	0.680392	6.86275	0.468627
	122	0.490196	0.980392	9.31373	0.539216
	122.5	0.980392	0.323922	6.86275	0
	123	0.980392	0.239216	8.33333	0.490196
	123.5	0.960392	0.239216	8.33333	0.980392
	124	0.680392	0.980392	6.86275	0.980392
	124.5	0.980392	0.468627	8.82353	0.960392
	125	0.323922	0.539216	8.82353	0.680392
	125.5	0.239216	0	8.33333	0.980392
	126	0.239216	0.490196	8.33333	0.323922
	126.5	0.980392	0.980392	8.82353	0.239216
	127	0.468627	0.980392	8.33333	0.239216
	127.5	0.539216	0.960392	8.82353	0.980392
	128	0	0.680392	7.84314	0.468627
	128.5	0.490196	0.980392	6.37255	0.539216
	129	0.980392	0.323922	7.35294	0
	129.5	0.980392	0.239216	7.35294	0.490196
	130	0.960392	0.239216	7.84314	0.980392
	130.5	0.680392	0.980392	6.86275	0.980392
	131	0.980392	0.468627	7.35294	0.960392
	131.5	0.323922	0.539216	7.35294	0.680392
	132	0.239216	0	6.86275	0.980392
	132.5	0.239216	0.490196	7.84314	0.323922
	133	0.980392	0.980392	7.35294	0.239216
	133.5	0.468627	0.980392	7.84314	0.239216
	134	0.539216	0.960392	7.84314	0.980392
	134.5	0	0.680392	6.86275	0.468627
	135	0.490196	0.980392	7.35294	0.539216
	135.5	0.980392	0.323922	7.84314	0
	136	0.980392	0.239216	8.33333	0.490196
	136.5	0.960392	0.239216	6.86275	0.980392
	137	0.680392	0.980392	5.88235	0.980392
	137.5	0.980392	0.468627	6.37255	0.960392
	138	0.323922	0.539216	6.86275	0.680392
	138.5	0.239216	0	7.35294	0.980392
	139	0.239216	0.490196	6.86275	0.323922
	139.5	0.980392	0.980392	7.35294	0.239216
	140	0.468627	0.980392	5.88235	0.239216
	140.5	0.539216	0.960392	6.86275	0.980392
	141	0	0.680392	8.82353	0.468627
	141.5	0.490196	0.980392	7.35294	0.539216
	142	0.980392	0.323922	6.37255	0
	142.5	0.980392	0.239216	5.39216	0.490196
	143	0.960392	0.239216	5.88235	0.980392
	143.5	0.680392	0.980392	4.90196	0.980392
	144	0.980392	0.468627	4.90196	0.960392
	144.5	0.323922	0.539216	6.86275	0.680392
	145	0.239216	0	7.35294	0.980392
	145.5	0.239216	0.490196	5.88235	0.323922
	146	0.980392	0.980392	5.88235	0.239216
	146.5	0.468627	0.980392	4.90196	0.239216
	147	0.539216	0.960392	6.37255	0.980392
	147.5	0	0.680392	4.41176	0.468627
	148	0.490196	0.980392	3.43137	0.539216
	148.5	0.980392	0.323922	3.92157	0
	149	0.980392	0.239216	4.41176	0.490196
	149.5	0.960392	0.239216	4.41176	0.980392
	150	0.680392	0.980392	4.41176	0.980392
	150.5	0.980392	0.468627	3.92157	0.960392
	151	0.323922	0.539216	5.39216	0.680392
	151.5	0.239216	0	5.88235	0.980392
	152	0.239216	0.490196	5.88235	0.323922
	152.5	0.980392	0.960392	5.88235	0.239216
	153	0.468627	0.680392	3.43137	0.239216
	153.5	0.539216	0.980392	3.43137	0.980392
	154	0	0.323922	3.92157	0.468627
	154.5	0.490196	0.239216	5.39216	0.539216
	155	0.980392	0.239216	5.88235	0
	155.5	0.980392	0.980392	3.92157	0.490196
	156	0.960392	0.468627	4.41176	0.980392
	156.5	0.680392	0.539216	3.92157	0.980392
	157	0.980392	0	3.92157	0.960392
	157.5	0.323922	0.490196	4.41176	0.680392
	158	0.239216	0.980392	4.41176	0.980392
	158.5	0.239216	0.980392	5.39216	0.323922
	159	0.980392	0.960392	6.37255	0.239216
	159.5	0.468627	0.680392	3.92157	0.239216
	160	0.539216	0.980392	3.92157	0.980392
	160.5	0	0.323922	4.41176	0.468627
	161	0.490196	0.239216	3.43137	0.539216
	161.5	0.980392	0.239216	3.43137	0
	162	0.980392	0.980392	3.43137	0.490196
	162.5	0.960392	0.468627	3.92157	0.980392
	163	0.680392	0.539216	4.90196	0.980392
	163.5	0.980392	0	3.43137	0.960392
	164	0.323922	0.490196	3.92157	0.680392
	164.5	0.239216	0.980392	3.43137	0.980392
	165	0.239216	0.980392	3.43137	0.323922
	165.5	0.980392	0.960392	3.92157	0.239216
	166	0.468627	0.680392	6.37255	0.239216
	166.5	0.539216	0.980392	5.88235	0.980392
	167	0	0.323922	4.41176	0.468627
	167.5	0.490196	0.239216	1.96078	0.539216
	168	0.980392	0.239216	4.41176	0
	168.5	0.980392	0.980392	4.41176	0.490196
	169	0.960392	0.468627	5.39216	0.980392
	169.5	0.680392	0.539216	4.41176	0.980392
	170	0.980392	0	3.43137	0.960392
	170.5	0.323922	0.490196	4.90196	0.680392
	171	0.239216	0.980392	4.41176	0.980392
	171.5	0.239216	0.980392	2.94118	0.323922
	172	0.980392	0.960392	3.92157	0.239216
	172.5	0.468627	0.680392	3.92157	0.239216
	173	0.539216	0.980392	3.92157	0.980392
	173.5	0	0.323922	3.92157	0.468627
	174	0.490196	0.239216	2.94118	0.539216
	174.5	0.980392	0.239216	3.43137	0
	175	0.980392	0.980392	4.41176	0.490196
	175.5	0.960392	0.468627	2.45098	0.980392
	176	0.680392	0.539216	1.96078	0.980392
	176.5	0.980392	0	1.47059	0.960392
	177	0.323922	0.490196	3.92157	0.680392
	177.5	0.239216	0.980392	1.96078	0.980392
	178	0.239216	0.980392	1.96078	0.323922
	178.5	0.980392	0.960392	1.47059	0.239216
	179	0.468627	0.680392	2.45098	0.239216
	179.5	0.539216	0.980392	2.94118	0.980392
	180	0	0.323922	2.94118	0.468627
	180.5	0.490196	0.239216	4.41176	0.539216
	181	0.980392	0.239216	3.43137	0
	181.5	0.980392	0.980392	3.43137	0.490196
	182	0.960392	0.468627	4.41176	0.960392
	182.5	0.680392	0.539216	2.45098	0.680392
	183	0.980392	0	3.92157	0.980392
	183.5	0.323922	0.490196	3.43137	0.323922
	184	0.239216	0.980392	3.43137	0.239216
	184.5	0.239216	0.980392	4.90196	0.239216
	185	0.980392	0.960392	1.96078	0.980392
	185.5	0.468627	0.680392	1.96078	0.468627
	186	0.539216	0.980392	2.94118	0.539216
	186.5	0	0.323922	0.490196	0
	187	0.490196	0.239216	0.980392	0.490196
	187.5	0.980392	0.239216	1.47059	0.980392
	188	0.980392	0.980392	3.43137	0.980392
	188.5	0.960392	0.468627	2.45098	0.960392
	189	0.680392	0.539216	2.45098	0.680392
	189.5	0.980392	0	1.96078	0.980392
	190	0.323922	0.490196	2.45098	0.323922
	190.5	0.239216	0.980392	2.94118	0.239216
	191	0.239216	0.980392	4.41176	0.239216
	191.5	0.980392	0.960392	4.41176	0.980392
	192	0.468627	0.680392	2.45098	0.468627
	192.5	0.539216	0.980392	2.45098	0.539216
	193	0	0.323922	3.43137	0
	193.5	0.490196	0.239216	3.92157	0.490196
	194	0.960392	0.239216	1.47059	0.980392
	194.5	0.680392	0.980392	2.45098	0.980392
	195	0.980392	0.468627	1.96078	0.960392
	195.5	0.323922	0.539216	2.45098	0.680392
	196	0.239216	0	2.94118	0.980392
	196.5	0.239216	0.490196	3.92157	0.323922
	197	0.980392	0.980392	2.45098	0.239216
	197.5	0.468627	0.980392	1.47059	0.239216
	198	0.539216	0.960392	2.45098	0.980392
	198.5	0	0.680392	2.45098	0.468627
	199	0.490196	0.980392	1.96078	0.539216
	199.5	0.980392	0.323922	1.47059	0
	200	0.980392	0.239216	1.47059	0.490196
	200.5	0.960392	0.239216	0.980392	0.980392
	201	0.680392	0.980392	1.47059	0.980392
	201.5	0.980392	0.468627	3.43137	0.960392
	202	0.323922	0.539216	2.94118	0.680392
	202.5	0.239216	0	2.94118	0.980392
	203	0.239216	0.490196	1.47059	0.323922
	203.5	0.980392	0.980392	0.490196	0.239216
	204	0.468627	0.980392	1.47059	0.239216
	204.5	0.539216	0.960392	2.45098	0.980392
	205	0	0.680392	2.94118	0.468627
	205.5	0.490196	0.980392	3.92157	0.539216
	206	0.980392	0.323922	2.45098	0
	206.5	0.980392	0.239216	2.941176470+D415:D45158824	0.490196
	207	0.960392	0.239216	3.43137	0.980392
	207.5	0.680392	0.980392	1.47059	0.980392
	208	0.980392	0.468627	2.45098	0.960392
	208.5	0.323922	0.539216	2.45098	0.680392
	209	0.239216	0	0.980392	0.980392
	209.5	0.239216	0.490196	0.490196	0.323922
	210	0.980392	0.980392	1.47059	0.239216
	210.5	0.468627	0.980392	0.490196	0.239216
	211	0.539216	0.960392	0.490196	0.980392
	211.5	0	0.680392	0.980392	0.468627
	212	0.490196	0.980392	1.47059	0.539216
	212.5	0.980392	0.323922	1.47059	0
	213	0.980392	0.239216	0.980392	0.490196
	213.5	0.960392	0.239216	1.47059	0.980392
	214	0.680392	0.980392	1.30232	0.980392
	214.5	0.980392	0.468627	1.96078	0.960392
	215	0.323922	0.539216	1.96078	0.680392
	215.5	0.239216	0	1.47059	0.980392
	216	0.239216	0.490196	1.96078	0.323922
	216.5	0.980392	0.980392	1.47059	0.239216
	217	0.468627	0.980392	2.45098	0.239216
	217.5	0.539216	0.960392	0.490196	0.980392
	218	0	0.680392	0.980392	0.468627
	218.5	0.490196	0.980392	1.47059	0.539216
	219	0.980392	0.323922	1.47059	0
	219.5	0.980392	0.239216	3.43137	0.490196
	220	0.960392	0.239216	2.32232	0.980392
	220.5	0.680392	0.980392	1.93207	0.980392
	221	0.980392	0.468627	0.490196	0.960392
	221.5	0.323922	0.539216	1.96078	0.680392
	222	0.239216	0	0.980392	0.980392
	222.5	0.239216	0.490196	2.94118	0.323922
	223	0.980392	0.980392	3.43137	0.239216
	223.5	0.468627	0.980392	2.94118	0.239216
	224	0.539216	0.960392	2.45098	0.980392
	224.5	0	0.680392	0.980392	0.468627
	225	0.490196	0.980392	2.94118	0.539216
	225.5	0.980392	0.323922	2.45098	0
	226	0.980392	0.239216	0.980392	0.490196
	226.5	0.960392	0.239216	0.980392	0.980392
	227	0.680392	0.980392	1.96078	0.980392
	227.5	0.980392	0.468627	1.47059	0.960392
	228	0.323922	0.539216	0.490196	0.680392
	228.5	0.239216	0	1.96078	0.980392
	229	0.239216	0.490196	2.94118	0.323922
	229.5	0.980392	0.980392	2.45098	0.239216
	230	0.468627	0.980392	0.980392	0.239216
	230.5	0.539216	0.960392	2.94118	0.980392
	231	0	0.680392	2.45098	0.468627
	231.5	0.490196	0.980392	1.47059	0.539216
	232	0.980392	0.323922	1.96078	0
	232.5	0.980392	0.239216	1.96078	0.490196
	233	0.960392	0.239216	3.43137	0.980392
	233.5	0.680392	0.980392	1.47059	0.980392
	234	0.980392	0.468627	2.45098	0.960392
	234.5	0.323922	0.539216	2.45098	0.680392
	235	0.239216	0	0.980392	0.980392
	235.5	0.239216	0.490196	0.490196	0.323922
	236	0.980392	0.960392	1.47059	0.239216
	236.5	0.468627	0.680392	0.490196	0.239216
	237	0.539216	0.980392	0.490196	0.980392
	237.5	0	0.323922	0.980392	0.468627
	238	0.490196	0.239216	1.47059	0.539216
	238.5	0.980392	0.239216	1.47059	0
	239	0.980392	0.980392	0.980392	0.490196
	239.5	0.960392	0.468627	1.47059	0.980392
	240	0.680392	0.539216	1.30232	0.980392
	240.5	0.980392	0	1.96078	0.960392
	241	0.323922	0.490196	1.96078	0.680392
	241.5	0.239216	0.980392	1.47059	0.980392
	242	0.239216	0.980392	1.96078	0.323922
	242.5	0.980392	0.960392	1.47059	0.239216
	243	0.468627	0.680392	2.45098	0.239216
	243.5	0.539216	0.980392	0.490196	0.980392
	244	0	0.323922	0.980392	0.468627
	244.5	0.490196	0.239216	1.47059	0.539216
	245	0.980392	0.239216	1.47059	0
	245.5	0.980392	0.980392	3.43137	0.490196
	246	0.960392	0.468627	2.32232	0.980392
	246.5	0.680392	0.539216	1.93207	0.980392
	247	0.980392	0	0.490196	0.960392
	247.5	0.323922	0.490196	1.96078	0.680392
	248	0.239216	0.980392	0.980392	0.980392
	248.5	0.239216	0.980392	2.94118	0.323922
	249	0.980392	0.960392	3.43137	0.239216
	249.5	0.468627	0.680392	2.94118	0.239216
	250	0.539216	0.980392	2.45098	0.980392
	250.5	0	0.323922	0.980392	0.468627
	251	0.490196	0.239216	0.980392	0.539216
	251.5	0.980392	0.239216	3.43137	0
	252	0.980392	0.980392	2.94118	0.490196
	252.5	0.960392	0.468627	2.45098	0.980392
	253	0.680392	0.539216	0.980392	0.980392
	253.5	0.980392	0	2.94118	0.960392
	254	0.323922	0.490196	2.45098	0.680392
	254.5	0.239216	0.980392	0.980392	0.980392
	255	0.239216	0.980392	0.980392	0.323922
	255.5	0.980392	0.960392	1.96078	0.239216
	256	0.468627	0.680392	1.47059	0.239216
	256.5	0.539216	0.980392	0.490196	0.980392
	257	0	0.323922	1.96078	0.468627
	257.5	0.490196	0.239216	2.94118	0.539216
	258	0.980392	0.239216	2.45098	0
	258.5	0.980392	0.980392	0.980392	0.490196
	259	0.960392	0.468627	2.94118	0.980392
	259.5	0.680392	0.539216	2.45098	0.980392
	260	0.980392	0	1.47059	0.960392
	260.5	0.323922	0.490196	1.96078	0.680392
	261	0.239216	0.980392	1.96078	0.980392
	261.5	0.239216	0.980392	3.43137	0.323922
	262	0.980392	0.960392	1.47059	0.239216
	262.5	0.468627	0.680392	2.45098	0.239216
	263	0.539216	0.980392	2.45098	0.980392
	263.5	0	0.323922	0.980392	0.468627
	264	0.490196	0.239216	0.490196	0.539216
	264.5	0.980392	0.239216	1.47059	0
	265	0.980392	0.980392	0.490196	0.490196
	265.5	0.960392	0.468627	0.490196	0.960392
	266	0.680392	0.539216	0.980392	0.680392
	266.5	0.980392	0	1.47059	0.980392
	267	0.323922	0.490196	1.47059	0.323922
	267.5	0.239216	0.980392	0.980392	0.239216
	268	0.239216	0.980392	1.47059	0.239216
	268.5	0.980392	0.960392	1.30232	0.980392
	269	0.468627	0.680392	1.96078	0.468627
	269.5	0.539216	0.980392	1.96078	0.539216
	270	0	0.323922	1.47059	0
	270.5	0.490196	0.239216	1.96078	0.490196
	271	0.980392	0.239216	1.47059	0.980392
	271.5	0.980392	0.980392	2.45098	0.980392
	272	0.960392	0.468627	0.490196	0.960392
	272.5	0.680392	0.539216	0.980392	0.680392
	273	0.980392	0	1.47059	0.980392
	273.5	0.323922	0.490196	1.47059	0.323922
	274	0.239216	0.980392	3.43137	0.239216
	274.5	0.239216	0.980392	2.32232	0.239216
	275	0.980392	0.960392	1.93207	0.980392
	275.5	0.468627	0.680392	0.490196	0.468627
	276	0.539216	0.980392	1.96078	0.539216
	276.5	0	0.323922	0.980392	0
	277	0.490196	0.239216	2.94118	0.490196
	277.5	0.960392	0.239216	3.43137	0.980392
	278	0.680392	0.980392	2.94118	0.980392
	278.5	0.980392	0.468627	2.45098	0.960392
	279	0.323922	0.539216	0.980392	0.680392
	279.5	0.239216	0	0.980392	0.980392
	280	0.239216	0.490196	3.43137	0.323922
	280.5	0.980392	0.980392	2.94118	0.239216
	281	0.468627	0.980392	2.45098	0.239216
	281.5	0.539216	0.960392	0.980392	0.980392
	282	0	0.680392	2.94118	0.468627
	282.5	0.490196	0.980392	2.45098	0.539216
	283	0.980392	0.323922	0.980392	0
	283.5	0.980392	0.239216	0.980392	0.490196
	284	0.960392	0.239216	1.96078	0.980392
	284.5	0.680392	0.980392	1.47059	0.980392
	285	0.980392	0.468627	0.490196	0.960392
	285.5	0.323922	0.539216	1.96078	0.680392
	286	0.239216	0	2.94118	0.980392
	286.5	0.239216	0.490196	2.45098	0.323922
	287	0.980392	0.980392	0.980392	0.239216
	287.5	0.468627	0.980392	2.94118	0.239216
	288	0.539216	0.960392	2.45098	0.980392
	288.5	0	0.680392	1.47059	0.468627
	289	0.490196	0.980392	1.96078	0.539216
	289.5	0.980392	0.323922	1.96078	0
	290	0.980392	0.239216	3.43137	0.490196
	290.5	0.960392	0.239216	1.47059	0.980392
	291	0.680392	0.980392	2.45098	0.980392
	291.5	0.980392	0.468627	2.45098	0.960392
	292	0.323922	0.539216	0.980392	0.680392
	292.5	0.239216	0	0.490196	0.980392
	293	0.239216	0.490196	1.47059	0.323922
	293.5	0.980392	0.980392	0.490196	0.239216
	294	0.468627	0.980392	0.490196	0.239216
	294.5	0.539216	0.960392	0.980392	0.980392
	295	0	0.680392	1.47059	0.468627
	295.5	0.490196	0.980392	1.47059	0.539216
	296	0.980392	0.323922	0.980392	0
	296.5	0.980392	0.239216	1.47059	0.490196
	297	0.960392	0.239216	1.30232	0.980392
	297.5	0.680392	0.980392	1.96078	0.980392
	298	0.980392	0.468627	1.96078	0.960392
	298.5	0.323922	0.539216	1.47059	0.680392
	299	0.239216	0	1.96078	0.980392
	299.5	0.239216	0.490196	1.47059	0.323922
	300	0.980392	0.980392	2.45098	0.239216
	300.5	0.468627	0.980392	0.490196	0.239216
	301	0.539216	0.960392	0.980392	0.980392
	301.5	0	0.680392	1.47059	0.468627
	302	0.490196	0.980392	1.47059	0.539216
	302.5	0.980392	0.323922	3.43137	0
	303	0.980392	0.239216	2.32232	0.490196
	303.5	0.960392	0.239216	1.93207	0.980392
	304	0.680392	0.980392	0.490196	0.980392
	304.5	0.980392	0.468627	1.96078	0.960392
	305	0.323922	0.539216	0.980392	0.680392
	305.5	0.239216	0	2.94118	0.980392
	306	0.239216	0.490196	3.43137	0.323922
	306.5	0.980392	0.980392	2.94118	0.239216
	307	0.468627	0.980392	2.45098	0.239216
	307.5	0.539216	0.960392	0.980392	0.980392
	308	0	0.680392	0.980392	0.468627
	308.5	0.490196	0.980392	3.43137	0.539216
	309	0.980392	0.323922	2.94118	0
	309.5	0.980392	0.239216	2.45098	0.490196
	310	0.960392	0.239216	0.980392	0.980392
	310.5	0.680392	0.980392	2.94118	0.980392
	311	0.980392	0.468627	2.45098	0.960392
	311.5	0.323922	0.539216	0.980392	0.680392
	312	0.239216	0	0.980392	0.980392
	312.5	0.239216	0.490196	1.96078	0.323922
	313	0.980392	0.980392	1.47059	0.239216
	313.5	0.468627	0.980392	0.490196	0.239216
	314	0.539216	0.960392	1.96078	0.980392
	314.5	0	0.680392	2.94118	0.468627
	315	0.490196	0.980392	2.45098	0.539216
	315.5	0.980392	0.323922	0.980392	0
	316	0.980392	0.239216	2.94118	0.490196
	316.5	0.960392	0.239216	2.45098	0.980392
	317	0.680392	0.980392	1.47059	0.980392
	317.5	0.980392	0.468627	1.96078	0.960392
	318	0.323922	0.539216	1.96078	0.680392
	318.5	0.239216	0	3.43137	0.980392
	319	0.239216	0.490196	1.47059	0.323922
	319.5	0.980392	0.960392	2.45098	0.239216
	320	0.468627	0.680392	2.45098	0.239216
	320.5	0.539216	0.980392	0.980392	0.980392
	321	0	0.323922	0.490196	0.468627
	321.5	0.490196	0.239216	1.47059	0.539216
	322	0.980392	0.239216	0.490196	0
	322.5	0.980392	0.980392	0.490196	0.490196
	323	0.960392	0.468627	0.980392	0.980392
	323.5	0.680392	0.539216	1.47059	0.980392
	324	0.980392	0	1.47059	0.960392
	324.5	0.323922	0.490196	0.980392	0.680392
	325	0.239216	0.980392	1.47059	0.980392
	325.5	0.239216	0.980392	1.30232	0.323922
	326	0.980392	0.960392	1.96078	0.239216
	326.5	0.468627	0.680392	1.96078	0.239216
	327	0.539216	0.980392	1.47059	0.980392
	327.5	0	0.323922	1.96078	0.468627
	328	0.490196	0.239216	1.47059	0.539216
	328.5	0.980392	0.239216	2.45098	0
	329	0.980392	0.980392	0.490196	0.490196
	329.5	0.960392	0.468627	0.980392	0.980392
	330	0.680392	0.539216	1.47059	0.980392
	330.5	0.980392	0	1.47059	0.960392
	331	0.323922	0.490196	3.43137	0.680392
	331.5	0.239216	0.980392	2.32232	0.980392
	332	0.239216	0.980392	1.93207	0.323922
	332.5	0.980392	0.960392	0.490196	0.239216
	333	0.468627	0.680392	1.96078	0.239216
	333.5	0.539216	0.980392	0.980392	0.980392
	334	0	0.323922	2.94118	0.468627
	334.5	0.490196	0.239216	3.43137	0.539216
	335	0.980392	0.239216	2.94118	0
	335.5	0.980392	0.980392	2.45098	0.490196
	336	0.960392	0.468627	0.980392	0.980392
	336.5	0.680392	0.539216	0.980392	0.980392
	337	0.980392	0	3.43137	0.960392
	337.5	0.323922	0.490196	2.94118	0.680392
	338	0.239216	0.980392	2.45098	0.980392
	338.5	0.239216	0.980392	0.980392	0.323922
	339	0.980392	0.960392	2.94118	0.239216
	339.5	0.468627	0.680392	2.45098	0.239216
	340	0.539216	0.980392	0.980392	0.980392
	340.5	0	0.323922	0.980392	0.468627
	341	0.490196	0.239216	1.96078	0.539216
	341.5	0.980392	0.239216	1.47059	0
	342	0.980392	0.980392	0.490196	0.490196
	342.5	0.960392	0.468627	1.96078	0.980392
	343	0.680392	0.539216	2.94118	0.980392
	343.5	0.980392	0	2.45098	0.960392
	344	0.323922	0.490196	0.980392	0.680392
	344.5	0.239216	0.980392	2.94118	0.980392
	345	0.239216	0.980392	2.45098	0.323922
	345.5	0.980392	0.960392	1.47059	0.239216
	346	0.468627	0.680392	1.96078	0.239216
	346.5	0.539216	0.980392	1.96078	0.980392
	347	0	0.323922	3.43137	0.468627
	347.5	0.490196	0.239216	1.47059	0.539216
	348	0.980392	0.239216	2.45098	0
	348.5	0.980392	0.980392	2.45098	0.490196
	349	0.960392	0.468627	0.980392	0.960392
	349.5	0.680392	0.539216	0.490196	0.680392
	350	0.980392	0	1.47059	0.980392
	350.5	0.323922	0.490196	0.490196	0.323922
	351	0.239216	0.980392	0.490196	0.239216
	351.5	0.239216	0.980392	0.980392	0.239216
	352	0.980392	0.960392	1.47059	0.980392
	352.5	0.468627	0.680392	1.47059	0.468627
	353	0.539216	0.980392	0.980392	0.539216
	353.5	0	0.323922	1.47059	0
	354	0.490196	0.239216	1.30232	0.490196
	354.5	0.980392	0.239216	1.96078	0.980392
	355	0.980392	0.980392	1.96078	0.980392
	355.5	0.960392	0.468627	1.47059	0.960392
	356	0.680392	0.539216	1.96078	0.680392
	356.5	0.980392	0	1.47059	0.980392
	357	0.323922	0.490196	2.45098	0.323922
	357.5	0.239216	0.980392	0.490196	0.239216
	358	0.239216	0.980392	0.980392	0.239216
	358.5	0.980392	0.960392	1.47059	0.980392
	359	0.468627	0.680392	1.47059	0.468627
	359.5	0.539216	0.980392	3.43137	0.539216
	360	0	0.323922	2.32232	0

## Sheet: Figure 7a
Fig. 7. Effect of CxD7L1 and CxD7L2 on platelet aggregation induced by secondary mediators.
	Agonist: ADP 0.5 µM						Agonist: ADP 1 µM											Agonist: ADP 10 µM
	Time (sec)	Crtl-1	Crtl-2	CxD7L1 3µM	CxD7L2 3µM		Time (sec)	Crtl	CxD7L1 3µM	CxD7L1 1µM	CxD7L1 100nM	CxD7L1 30nM	CxD7L2 3µM	CxD7L2 1µM	CxD7L2 100nM	CxD7L2 30nM		Time (sec)	Crtl	CxD7L1 3µM	CxD7L2 3µM
	0	116.667	111.765	110.784	113.725		0	111.275	110.294	113.235	114.216	110.294	112.255	111.275	111.765	111.765		0	111.765	110.784	112.255
	0.5	116.667	111.765	110.294	114.216		0.5	110.784	110.784	113.235	114.216	109.804	112.255	112.255	112.255	111.765		0.5	111.275	111.275	111.765
	1	116.176	111.275	110.784	113.725		1	111.275	110.294	112.745	115.686	110.294	112.745	111.765	111.765	111.275		1	110.784	111.275	111.765
	1.5	116.667	111.765	110.294	114.216		1.5	111.275	109.804	112.255	114.216	110.294	112.255	111.765	112.255	111.275		1.5	110.784	111.275	111.765
	2	116.667	111.765	110.294	113.725		2	111.765	109.804	112.745	114.216	110.294	112.255	111.765	112.255	112.255		2	111.275	110.784	112.255
	2.5	116.667	111.765	110.784	114.216		2.5	110.784	110.294	112.745	115.196	110.294	112.255	111.275	112.255	113.235		2.5	110.784	110.784	112.255
	3	117.157	111.765	112.745	114.216		3	111.275	110.294	112.745	116.667	110.294	112.255	111.275	112.255	113.725		3	111.275	111.765	112.255
	3.5	124.51	111.765	113.725	113.725		3.5	111.275	110.294	113.235	117.647	109.804	112.745	111.275	111.765	114.706		3.5	110.784	111.275	112.255
	4	125	111.765	110.784	113.725		4	111.765	110.294	113.725	119.118	110.294	113.725	111.765	111.765	115.686		4	111.275	111.275	114.216
	4.5	125	112.255	109.804	113.725		4.5	111.275	106.863	112.745	119.608	112.255	115.686	112.255	111.765	116.177		4.5	110.784	111.275	114.706
	5	124.51	110.784	110.294	113.725		5	111.275	107.843	112.255	120.098	111.765	114.706	112.255	111.765	116.177		5	110.784	111.765	116.176
	5.5	124.02	111.275	110.294	114.216		5.5	110.784	108.824	113.725	120.098	109.804	113.235	112.745	111.765	115.686		5.5	113.725	111.765	115.686
	6	124.02	111.275	110.784	113.725		6	110.784	109.314	114.706	119.608	110.294	113.725	112.255	112.745	115.196		6	113.725	115.686	115.686
	6.5	124.51	112.745	111.275	114.216		6.5	111.275	110.294	115.196	118.627	110.784	114.706	111.765	113.725	114.216		6.5	111.765	116.177	116.176
	7	125	114.216	112.255	114.706		7	113.235	110.784	115.686	118.137	112.255	115.686	112.745	112.255	113.235		7	111.765	114.216	116.667
	7.5	125	115.196	112.255	114.706		7.5	118.627	111.275	116.177	117.157	113.235	116.177	113.725	112.255	112.255		7.5	112.255	113.725	115.196
	8	125	116.667	112.745	114.216		8	118.137	111.765	116.177	116.177	114.216	116.667	115.196	113.235	111.275		8	113.725	114.706	115.686
	8.5	125	117.647	112.745	114.216		8.5	114.216	111.765	116.177	115.196	114.706	116.667	115.686	114.216	110.294		8.5	114.706	115.686	115.686
	9	125	118.627	112.745	114.706		9	113.725	111.765	115.686	114.216	114.706	116.177	115.686	115.196	109.314		9	114.706	116.177	116.176
	9.5	125	119.608	112.745	115.196		9.5	113.725	112.255	115.196	112.745	114.706	115.686	115.686	116.177	107.843		9.5	114.706	117.157	116.176
	10	125	120.588	112.255	115.686		10	114.706	112.255	114.216	111.275	114.216	115.196	115.196	116.667	106.373		10	114.216	117.157	115.196
	10.5	125	120.588	112.255	116.176		10.5	116.177	112.255	113.725	110.294	113.725	114.216	114.216	116.667	105.392		10.5	113.725	116.667	115.686
	11	125	121.078	112.255	116.667		11	116.667	112.255	112.255	108.823	112.745	113.235	112.745	116.667	103.922		11	113.235	116.177	115.686
	11.5	125	121.078	112.255	116.667		11.5	117.157	112.255	111.275	107.843	111.765	112.255	111.765	116.177	102.451		11.5	112.255	115.686	115.196
	12	125	120.588	112.255	117.157		12	117.157	112.255	110.294	106.863	110.784	111.275	110.784	115.686	101.471		12	110.784	114.706	114.706
	12.5	125	120.588	112.255	117.157		12.5	116.667	112.255	108.823	105.392	109.804	109.804	109.804	114.216	100.49		12.5	109.314	114.216	114.706
	13	125	120.588	112.255	117.157		13	116.177	112.255	107.353	104.412	108.333	108.823	108.823	113.235	98.5294		13	108.333	112.745	115.196
	13.5	124.02	120.098	111.765	116.667		13.5	115.196	112.255	106.373	102.941	107.353	107.843	107.353	112.255	97.549		13.5	107.353	111.765	114.706
	14	123.039	120.098	112.745	116.667		14	114.706	111.765	105.392	101.961	105.882	106.373	105.882	111.275	96.5686		14	105.392	110.294	114.706
	14.5	122.549	119.608	111.765	116.176		14.5	113.725	111.765	104.412	100.49	104.902	105.392	104.412	110.294	95.5882		14.5	103.922	109.314	114.216
	15	120.588	119.118	112.255	116.176		15	112.745	111.765	102.941	100	103.431	104.412	103.431	108.823	94.1176		15	102.451	107.843	114.216
	15.5	119.118	118.627	112.255	115.686		15.5	111.765	111.765	101.471	99.0196	102.451	103.431	102.451	107.843	93.1372		15.5	100.98	106.373	113.725
	16	119.608	118.627	111.765	115.686		16	110.294	111.765	100.49	98.0392	100.98	101.961	100.98	105.882	92.1569		16	99.5098	105.392	114.216
	16.5	118.627	118.137	112.255	115.196		16.5	109.314	111.765	99.5098	97.549	99.5098	100.98	99.5098	104.902	90.6863		16.5	98.0392	103.922	113.725
	17	118.627	117.647	111.765	114.706		17	107.843	111.765	99.0196	96.0784	99.0196	99.5098	98.0392	103.922	90.6863		17	96.5686	102.451	113.235
	17.5	118.137	117.157	111.765	114.216		17.5	106.373	111.765	97.549	95.5882	97.0588	98.5294	96.5686	102.941	89.2157		17.5	95.5882	101.471	112.745
	18	117.157	116.667	111.765	113.725		18	105.392	111.765	96.5686	93.6274	96.0784	98.0392	96.5686	101.471	88.2353		18	94.6078	100.49	112.745
	18.5	116.667	116.176	111.765	113.725		18.5	104.412	111.765	95.5882	93.1372	95.098	96.5686	94.6078	100	87.2549		18.5	93.6274	98.0392	112.255
	19	117.157	115.686	111.765	113.235		19	102.941	111.765	94.6078	92.1569	94.1176	95.5882	93.1372	98.5294	85.7843		19	91.1765	97.0588	112.255
	19.5	118.137	115.196	112.255	112.745		19.5	101.961	111.765	93.6274	91.6667	93.6274	94.1176	92.6471	98.0392	84.8039		19.5	90.6863	95.5882	111.765
	20	116.667	114.706	111.765	112.255		20	100.49	111.765	92.6471	90.6863	91.6667	94.1176	91.6667	96.5686	84.3137		20	89.2157	95.098	110.784
	20.5	115.686	114.216	112.255	111.765		20.5	99.5098	111.765	91.6667	89.7059	90.1961	93.6274	90.1961	95.098	84.3137		20.5	87.7451	93.1372	110.294
	21	114.216	113.725	111.765	111.275		21	98.5294	111.765	90.6863	88.7255	89.2157	91.6667	90.1961	94.6078	82.8431		21	86.7647	92.1569	109.804
	21.5	113.725	113.235	111.275	110.784		21.5	98.0392	111.765	90.1961	88.2353	88.7255	91.1765	87.7451	94.1176	82.3529		21.5	86.2745	91.6667	109.804
	22	112.745	112.745	110.784	110.294		22	96.5686	111.765	89.7059	87.7451	87.2549	90.1961	87.7451	93.6274	82.3529		22	84.8039	90.1961	108.824
	22.5	111.765	112.255	110.784	109.804		22.5	95.5882	111.765	88.7255	86.7647	86.7647	89.2157	86.7647	92.1569	80.8824		22.5	83.8235	88.7255	107.843
	23	111.765	111.765	111.275	109.314		23	94.1176	111.765	87.7451	85.7843	87.2549	88.7255	85.7843	90.6863	79.902		23	82.8431	87.2549	107.353
	23.5	111.275	111.275	111.765	108.824		23.5	93.6274	112.255	87.7451	86.2745	85.2941	87.7451	84.3137	90.1961	78.9216		23.5	82.8431	86.7647	106.863
	24	110.784	110.784	112.255	108.333		24	92.1569	111.765	86.7647	85.7843	84.8039	87.2549	83.3333	89.7059	78.4314		24	81.8628	86.2745	105.882
	24.5	109.804	110.294	111.765	107.843		24.5	91.6667	111.765	85.2941	84.8039	82.8431	87.2549	82.8431	88.2353	78.4314		24.5	80.3922	86.2745	105.392
	25	109.314	109.804	110.784	107.843		25	90.6863	111.765	84.8039	84.3137	83.3333	86.2745	82.8431	86.7647	76.9608		25	79.902	84.8039	104.412
	25.5	108.824	109.314	110.784	106.863		25.5	89.7059	111.765	84.8039	82.8431	81.8628	85.7843	81.8628	85.7843	76.9608		25.5	77.451	83.3333	103.922
	26	107.843	108.824	111.765	106.863		26	89.2157	111.765	83.3333	83.3333	81.3726	84.8039	80.8824	85.2941	76.9608		26	77.451	82.8431	102.941
	26.5	107.353	108.333	111.765	105.882		26.5	88.7255	111.765	82.8431	82.3529	80.8824	84.8039	79.902	84.8039	75.4902		26.5	77.9412	82.3529	101.961
	27	106.863	108.333	110.294	105.392		27	87.7451	111.765	82.8431	81.8628	78.9216	83.8235	80.3922	83.8235	74.5098		27	76.4706	80.3922	100.98
	27.5	106.373	107.843	111.275	105.392		27.5	86.7647	111.765	81.8628	81.3726	78.9216	83.3333	78.4314	83.8235	74.0196		27.5	76.4706	80.3922	100
	28	106.373	107.353	111.765	104.902		28	85.7843	111.765	80.8824	80.8824	77.451	82.8431	78.4314	82.8431	74.0196		28	74.0196	79.4118	99.0196
	28.5	105.882	106.863	110.784	104.412		28.5	85.7843	111.765	80.8824	80.3922	77.451	82.3529	77.451	81.8628	73.5294		28.5	73.0392	80.3922	97.549
	29	105.392	106.373	110.784	103.922		29	84.8039	111.765	80.8824	79.902	76.4706	81.3726	76.4706	80.8824	73.0392		29	73.5294	80.3922	96.5686
	29.5	104.902	106.373	110.294	103.922		29.5	84.3137	111.765	79.902	79.4118	76.9608	80.3922	76.4706	80.3922	72.0588		29.5	73.0392	78.9216	95.5882
	30	103.922	106.373	110.294	103.431		30	83.3333	111.765	79.4118	78.9216	76.4706	79.902	75.4902	79.4118	71.5686		30	72.0588	77.451	94.1176
	30.5	103.922	105.882	110.294	102.941		30.5	82.8431	111.765	79.4118	78.4314	75.4902	79.902	74.0196	78.4314	71.5686		30.5	71.5686	77.451	93.1373
	31	103.431	104.902	111.275	102.451		31	81.3726	111.275	78.9216	77.451	75.4902	79.4118	74.5098	78.9216	71.0784		31	71.5686	77.451	92.1569
	31.5	102.941	104.902	111.275	102.451		31.5	81.3726	111.765	78.4314	77.451	75	78.4314	74.0196	78.9216	70.5882		31.5	70.5882	75.4902	90.6863
	32	102.451	104.412	110.784	101.961		32	81.3726	111.765	76.4706	77.9412	74.0196	78.9216	73.0392	77.9412	69.6078		32	70.098	74.5098	89.2157
	32.5	101.961	104.412	110.784	101.471		32.5	80.8824	111.765	77.451	76.9608	74.0196	78.4314	73.5294	76.9608	69.1176		32.5	68.1372	75	87.2549
	33	101.471	103.922	110.784	101.471		33	80.3922	111.275	77.451	76.4706	73.0392	78.4314	73.0392	76.4706	69.1176		33	67.6471	74.0196	87.2549
	33.5	101.471	103.922	111.275	100.98		33.5	79.4118	111.275	76.9608	76.4706	72.549	77.451	73.0392	75.9804	68.6274		33.5	66.1765	72.549	85.2941
	34	100.98	103.431	111.275	100.98		34	78.9216	111.765	75.4902	75.9804	70.5882	76.9608	72.549	75.9804	68.6274		34	66.1765	74.0196	84.3137
	34.5	100.98	103.431	110.294	100.49		34.5	78.9216	111.765	74.5098	75.9804	71.0784	76.9608	71.5686	75.9804	67.1569		34.5	66.1765	72.549	82.3529
	35	100	102.941	110.784	100		35	78.4314	111.765	75	75.4902	70.5882	75.9804	70.5882	75	67.1569		35	65.1961	72.0588	80.3922
	35.5	100	102.451	111.275	100		35.5	78.4314	111.275	74.0196	75	70.098	75.4902	70.5882	73.5294	67.1569		35.5	65.6863	71.0784	79.902
	36	100	102.451	111.275	99.5098		36	77.9412	111.765	74.5098	74.5098	69.1176	75	69.6078	73.5294	67.6471		36	63.7255	70.5882	78.4314
	36.5	100	102.451	111.275	99.5098		36.5	77.451	111.275	74.0196	74.5098	69.1176	75.4902	70.098	73.0392	67.1569		36.5	64.7059	71.0784	76.4706
	37	99.5098	101.961	110.784	99.0196		37	77.9412	111.275	73.5294	74.5098	68.1372	74.5098	69.6078	73.0392	66.6667		37	64.7059	70.098	75.4902
	37.5	99.5098	101.961	110.294	99.0196		37.5	77.451	111.275	73.0392	74.5098	67.6471	74.5098	68.6274	72.0588	66.6667		37.5	62.7451	71.5686	74.5098
	38	99.0196	101.961	110.784	99.0196		38	76.4706	111.275	71.5686	74.0196	67.1569	74.5098	68.1372	72.549	66.1765		38	61.7647	70.098	73.0392
	38.5	99.0196	101.471	111.275	98.5294		38.5	75.4902	111.275	73.0392	73.0392	68.1372	73.5294	69.1176	72.0588	65.6863		38.5	61.7647	68.6274	70.098
	39	99.0196	101.471	110.784	98.5294		39	75	111.275	72.549	73.0392	68.1372	73.5294	67.6471	71.5686	65.1961		39	61.7647	68.6274	67.6471
	39.5	98.5294	101.471	110.784	98.0392		39.5	74.5098	111.275	71.5686	73.0392	67.6471	73.0392	68.1372	71.5686	64.7059		39.5	62.2549	68.6274	66.6667
	40	99.0196	101.471	110.784	98.0392		40	74.5098	111.765	71.0784	72.549	67.1569	72.549	67.1569	72.0588	64.7059		40	62.2549	68.1372	65.1961
	40.5	98.5294	101.471	111.275	98.0392		40.5	74.5098	111.765	71.5686	72.0588	66.6667	72.549	66.1765	71.0784	63.7255		40.5	61.7647	67.6471	63.7255
	41	98.5294	100.98	111.275	97.549		41	74.5098	111.275	71.0784	71.5686	66.6667	72.549	65.1961	70.5882	64.2157		41	60.7843	66.6667	64.2157
	41.5	98.5294	100.98	110.294	97.549		41.5	74.0196	111.275	70.098	71.0784	66.1765	71.5686	65.6863	70.098	64.7059		41.5	59.3137	66.1765	61.7647
	42	98.0392	101.471	111.275	97.549		42	74.0196	111.275	70.5882	71.5686	65.1961	71.0784	65.6863	68.6274	63.7255		42	59.8039	66.6667	61.7647
	42.5	98.5294	100.98	110.784	97.549		42.5	73.0392	111.275	70.5882	71.0784	64.7059	71.0784	65.1961	68.6274	63.7255		42.5	58.8235	66.6667	58.8235
	43	98.0392	100.98	110.784	97.549		43	72.549	111.275	70.5882	71.0784	64.7059	71.0784	64.7059	69.1176	63.2353		43	59.8039	66.6667	56.3725
	43.5	98.0392	100.98	110.784	97.0588		43.5	72.549	111.765	70.098	71.0784	65.6863	70.098	64.2157	69.1176	62.7451		43.5	58.3333	66.6667	55.8824
	44	98.0392	100.98	110.784	97.0588		44	72.549	111.765	69.1176	70.5882	64.7059	70.5882	65.1961	69.1176	63.2353		44	58.8235	66.6667	56.3725
	44.5	98.5294	100.49	110.294	97.0588		44.5	72.549	111.275	69.1176	70.098	64.2157	70.5882	65.6863	68.6274	62.7451		44.5	58.3333	66.6667	54.4118
	45	98.5294	100.49	110.294	97.0588		45	72.0588	111.765	69.1176	70.098	64.2157	70.5882	64.2157	68.1372	62.7451		45	57.3529	65.6863	54.4118
	45.5	98.0392	100.49	109.804	97.0588		45.5	72.0588	111.275	69.1176	70.098	64.7059	70.098	64.2157	67.6471	62.7451		45.5	56.8627	64.2157	53.4314
	46	98.0392	100.49	109.804	97.0588		46	71.5686	111.275	68.6274	69.1176	64.2157	69.6078	64.2157	67.1569	62.2549		46	56.3725	63.7255	51.4706
	46.5	98.5294	100.49	110.294	97.0588		46.5	71.5686	111.275	68.1372	69.6078	64.2157	69.6078	63.7255	67.6471	62.2549		46.5	55.8824	64.7059	48.0392
	47	98.5294	100.49	111.275	97.0588		47	71.0784	111.765	67.1569	69.6078	62.7451	69.1176	62.2549	67.1569	62.2549		47	54.902	64.7059	48.5294
	47.5	98.5294	100.49	110.294	96.5686		47.5	70.5882	111.275	68.1372	69.1176	63.7255	69.6078	62.2549	66.6667	61.7647		47.5	54.902	64.2157	49.5098
	48	99.0196	100.49	109.804	96.5686		48	70.098	111.275	67.6471	68.6274	63.2353	69.6078	61.7647	66.6667	61.7647		48	55.3922	63.7255	50.9804
	48.5	98.5294	100.98	109.804	96.5686		48.5	70.5882	111.275	67.6471	68.6274	62.2549	69.1176	62.2549	66.6667	61.2745		48.5	55.3922	64.2157	50
	49	99.0196	100.98	110.294	96.5686		49	70.098	111.275	66.6667	68.6274	62.7451	68.6274	62.2549	66.1765	60.7843		49	54.4118	63.7255	45.098
	49.5	99.0196	100.98	109.804	96.5686		49.5	70.098	111.765	67.1569	68.1372	62.2549	68.6274	62.2549	66.1765	61.2745		49.5	53.9216	62.7451	44.1176
	50	99.0196	100.49	109.804	96.5686		50	69.6078	111.275	67.1569	68.6274	62.2549	68.1372	61.7647	66.1765	61.2745		50	54.4118	62.7451	44.6078
	50.5	99.0196	100.98	110.784	96.5686		50.5	69.6078	111.275	66.1765	68.1372	60.7843	68.1372	61.7647	65.6863	61.2745		50.5	54.4118	62.2549	44.1176
	51	99.0196	100.98	110.784	96.5686		51	69.1176	111.275	66.6667	68.1372	61.7647	69.1176	61.7647	65.6863	60.7843		51	54.4118	62.7451	43.6275
	51.5	99.0196	100.98	110.784	96.5686		51.5	68.6274	111.275	66.6667	68.1372	61.7647	68.6274	61.7647	64.7059	60.7843		51.5	53.9216	61.7647	41.6667
	52	99.5098	100.98	111.275	97.0588		52	68.6274	111.275	66.6667	68.1372	61.2745	67.6471	61.2745	65.1961	60.2941		52	52.9412	61.7647	38.7255
	52.5	99.5098	100.98	111.275	97.0588		52.5	69.1176	111.275	66.1765	67.6471	61.2745	67.6471	61.2745	65.1961	59.8039		52.5	52.451	61.7647	38.7255
	53	99.5098	100.98	110.784	97.0588		53	69.1176	111.275	66.1765	67.1569	60.7843	67.6471	61.2745	65.1961	59.8039		53	51.9608	60.7843	38.7255
	53.5	100	100.98	111.275	96.5686		53.5	68.6274	111.275	66.1765	67.1569	60.7843	67.1569	60.7843	65.1961	59.8039		53.5	52.451	60.7843	37.2549
	54	100	101.471	110.784	97.0588		54	68.1372	111.275	66.1765	67.1569	61.2745	67.6471	60.7843	64.7059	59.8039		54	52.451	61.2745	36.7647
	54.5	100	101.471	110.294	97.0588		54.5	68.6274	111.275	66.1765	66.6667	60.7843	67.6471	60.7843	64.7059	60.7843		54.5	52.451	61.7647	39.2157
	55	100.49	101.471	110.784	97.0588		55	68.1372	111.275	65.6863	67.1569	59.8039	66.6667	59.8039	64.7059	59.8039		55	51.9608	60.7843	38.2353
	55.5	100.49	101.471	110.784	97.0588		55.5	67.6471	111.275	65.6863	66.6667	60.7843	67.1569	59.8039	64.2157	59.3137		55.5	51.4706	60.2941	36.2745
	56	100.98	101.961	110.784	97.549		56	68.1372	111.275	65.6863	66.6667	60.2941	67.1569	60.2941	64.2157	59.3137		56	51.9608	60.2941	36.7647
	56.5	100.49	101.471	110.784	97.549		56.5	68.6274	111.275	66.1765	66.6667	60.2941	66.6667	60.2941	64.2157	59.3137		56.5	51.9608	60.2941	33.3333
	57	100.49	101.471	111.765	97.549		57	67.6471	111.275	65.1961	66.1765	60.2941	66.1765	59.8039	64.2157	58.8235		57	51.4706	60.7843	32.3529
	57.5	100.98	101.961	111.765	97.549		57.5	68.1372	111.275	66.1765	66.1765	60.2941	66.1765	59.3137	64.2157	58.8235		57.5	51.4706	60.2941	31.3725
	58	101.471	101.961	111.275	97.549		58	68.1372	111.275	64.7059	66.1765	59.8039	66.1765	59.8039	63.7255	59.3137		58	50.9804	59.3137	30.8824
	58.5	101.471	102.451	110.784	97.549		58.5	67.6471	111.275	64.7059	66.1765	59.8039	66.6667	59.8039	63.2353	58.8235		58.5	51.4706	59.8039	31.3725
	59	101.471	102.451	110.784	97.549		59	67.1569	111.275	64.7059	66.1765	59.8039	66.1765	59.3137	63.2353	59.3137		59	50.9804	59.3137	32.8431
	59.5	101.961	102.451	110.784	97.549		59.5	67.1569	110.784	64.7059	65.6863	59.8039	65.6863	59.3137	62.7451	58.8235		59.5	49.5098	59.8039	29.4118
	60	101.961	102.451	110.294	97.549		60	67.1569	111.275	64.2157	66.1765	59.3137	65.6863	59.3137	63.2353	58.3333		60	50.4902	59.8039	27.9412
	60.5	101.961	102.451	111.275	98.0392		60.5	67.1569	111.275	64.2157	66.1765	59.8039	65.1961	58.8235	62.7451	58.8235		60.5	50	58.3333	25
	61	101.961	102.451	111.275	98.0392		61	66.1765	111.275	64.2157	66.1765	58.8235	66.1765	58.8235	63.2353	58.8235		61	49.5098	58.8235	26.4706
	61.5	102.451	102.451	110.784	98.0392		61.5	66.6667	111.275	64.2157	65.6863	59.3137	66.1765	59.3137	62.7451	58.3333		61.5	49.5098	59.3137	28.4314
	62	102.451	102.451	110.784	98.0392		62	67.1569	111.275	63.7255	65.6863	59.8039	65.6863	58.3333	62.2549	57.8431		62	49.5098	59.8039	30.3922
	62.5	102.451	102.941	110.784	98.5294		62.5	66.6667	110.784	63.2353	65.6863	58.8235	65.6863	57.8431	62.2549	57.8431		62.5	49.0196	59.3137	26.9608
	63	102.941	102.941	110.294	98.5294		63	66.6667	110.784	64.2157	65.1961	58.3333	65.6863	58.3333	62.2549	57.8431		63	49.0196	58.3333	25.9804
	63.5	102.451	102.941	110.294	98.5294		63.5	66.1765	110.784	64.2157	65.6863	57.8431	65.1961	58.3333	62.2549	57.8431		63.5	48.5294	58.8235	26.9608
	64	102.941	102.941	110.294	98.5294		64	66.1765	111.275	63.7255	65.6863	58.3333	65.6863	57.8431	62.2549	57.8431		64	48.5294	57.8431	24.0196
	64.5	102.941	103.431	110.294	98.5294		64.5	66.1765	111.275	63.2353	65.1961	58.3333	64.7059	57.3529	61.7647	57.8431		64.5	47.549	58.3333	23.0392
	65	102.941	103.431	110.784	99.0196		65	66.1765	111.275	63.7255	65.6863	58.8235	64.2157	57.3529	61.7647	57.8431		65	47.549	58.3333	25.9804
	65.5	103.431	103.431	110.784	98.5294		65.5	65.6863	111.275	63.7255	64.7059	57.8431	64.7059	57.3529	61.2745	57.8431		65.5	47.549	58.3333	24.5098
	66	103.431	103.431	110.784	99.0196		66	65.1961	111.275	63.2353	64.7059	58.3333	64.7059	57.8431	61.7647	58.3333		66	48.0392	57.8431	22.0588
	66.5	103.431	103.431	111.275	99.0196		66.5	65.6863	111.275	62.7451	64.7059	57.8431	64.7059	56.8627	61.2745	57.3529		66.5	48.0392	57.3529	24.5098
	67	103.922	103.922	110.294	99.0196		67	66.1765	110.784	63.2353	65.1961	57.8431	64.7059	56.8627	61.7647	57.8431		67	48.0392	58.3333	23.5294
	67.5	103.922	103.922	110.784	99.0196		67.5	65.6863	110.784	63.2353	64.7059	57.8431	64.2157	57.3529	61.7647	56.3725		67.5	47.549	58.8235	23.0392
	68	103.922	103.922	110.294	99.5098		68	65.6863	111.275	62.7451	64.7059	57.3529	64.7059	57.3529	61.2745	57.3529		68	47.0588	57.8431	23.5294
	68.5	103.922	103.922	110.294	99.5098		68.5	65.1961	111.275	63.2353	64.7059	57.8431	64.7059	56.8627	61.2745	56.8627		68.5	47.0588	57.8431	21.5686
	69	104.412	103.922	110.294	99.5098		69	65.1961	111.275	62.7451	64.7059	57.8431	64.7059	56.8627	61.2745	57.3529		69	45.5882	57.8431	21.0784
	69.5	104.412	104.412	110.784	99.5098		69.5	65.1961	111.275	62.7451	64.7059	58.3333	64.7059	56.8627	61.2745	56.8627		69.5	45.5882	56.8627	20.098
	70	104.412	104.412	110.784	99.5098		70	64.7059	111.275	62.2549	65.1961	57.8431	64.2157	57.3529	61.2745	56.8627		70	46.0784	57.3529	21.0784
	70.5	104.412	104.412	110.294	99.5098		70.5	64.2157	111.275	62.2549	64.7059	57.3529	64.2157	57.3529	61.7647	57.3529		70.5	46.0784	56.8627	23.0392
	71	104.902	104.412	110.784	99.5098		71	64.7059	111.275	62.7451	64.7059	57.3529	64.2157	56.8627	61.2745	56.8627		71	46.0784	57.8431	21.0784
	71.5	104.902	104.412	111.275	100		71.5	65.1961	110.784	62.2549	64.2157	57.3529	64.2157	56.8627	61.2745	56.3725		71.5	46.0784	56.8627	20.5882
	72	104.902	104.902	110.784	100		72	65.1961	110.784	61.7647	64.2157	57.3529	64.2157	57.3529	61.2745	57.3529		72	46.5686	56.8627	18.6275
	72.5	104.902	104.902	110.294	100		72.5	64.7059	110.784	61.7647	64.7059	57.8431	64.2157	56.3725	61.2745	56.3725		72.5	46.0784	56.3725	19.6078
	73	105.392	104.902	110.294	100		73	64.2157	110.784	62.2549	64.2157	57.3529	64.2157	55.8824	60.7843	56.3725		73	45.098	56.8627	20.098
	73.5	105.392	104.902	110.294	100		73.5	63.7255	111.275	62.2549	64.2157	56.8627	64.2157	56.3725	60.7843	56.8627		73.5	44.6078	56.3725	21.0784
	74	105.392	104.902	110.294	100		74	64.2157	111.275	62.2549	64.2157	56.3725	64.2157	56.8627	61.2745	56.3725		74	45.098	56.8627	19.6078
	74.5	105.882	104.902	109.804	100.49		74.5	64.2157	111.275	61.7647	63.7255	56.3725	64.2157	56.8627	61.2745	56.8627		74.5	45.098	56.3725	19.1176
	75	105.882	105.392	110.784	100.49		75	63.7255	111.275	61.7647	64.2157	56.8627	64.2157	55.8824	60.2941	56.8627		75	44.1176	56.8627	16.1765
	75.5	105.882	105.392	109.804	100.49		75.5	64.2157	111.275	62.2549	64.2157	55.8824	64.2157	56.3725	59.8039	57.3529		75.5	44.6078	56.3725	17.1569
	76	105.882	105.392	110.784	100.49		76	63.7255	111.275	62.2549	64.2157	56.3725	64.2157	55.8824	60.2941	56.3725		76	44.1176	57.3529	16.1765
	76.5	105.882	105.392	110.784	100.49		76.5	64.2157	111.275	61.7647	64.2157	56.8627	64.2157	56.3725	60.2941	57.3529		76.5	44.6078	55.8824	14.7059
	77	106.373	105.392	110.294	100.49		77	65.1961	111.275	61.2745	64.2157	56.3725	63.7255	56.3725	61.2745	56.8627		77	44.6078	56.3725	16.6667
	77.5	106.373	105.392	110.294	100.98		77.5	64.7059	111.275	61.2745	63.7255	55.8824	63.7255	56.3725	61.2745	56.3725		77.5	44.1176	56.8627	15.1961
	78	106.373	105.882	110.294	100.98		78	64.7059	111.275	60.7843	64.2157	55.8824	62.7451	56.3725	60.7843	56.3725		78	44.6078	55.8824	15.1961
	78.5	106.373	105.882	110.294	100.98		78.5	64.7059	111.275	61.7647	63.7255	56.3725	63.2353	55.8824	60.2941	57.3529		78.5	44.6078	55.8824	14.2157
	79	106.373	106.373	110.294	100.98		79	64.2157	111.275	62.2549	63.7255	56.3725	63.7255	55.8824	60.2941	56.3725		79	44.6078	56.8627	14.7059
	79.5	106.863	105.882	109.804	100.98		79.5	64.2157	111.275	62.2549	63.7255	55.8824	63.2353	55.3922	60.2941	56.3725		79.5	43.1373	56.3725	15.6863
	80	106.863	106.373	109.804	100.98		80	63.7255	111.275	61.7647	64.2157	55.8824	63.7255	55.3922	60.2941	56.3725		80	44.1176	56.3725	14.7059
	80.5	106.863	106.373	110.294	101.471		80.5	64.2157	111.275	61.2745	64.2157	55.8824	63.7255	56.3725	59.8039	56.3725		80.5	43.6275	55.3922	15.1961
	81	106.863	106.373	110.294	100.98		81	64.2157	111.275	61.2745	63.7255	56.3725	63.7255	55.8824	60.2941	56.3725		81	43.6275	56.3725	14.2157
	81.5	106.863	106.373	110.294	101.471		81.5	63.2353	111.275	61.7647	63.7255	55.8824	63.7255	56.3725	59.8039	56.8627		81.5	43.6275	56.3725	14.2157
	82	107.353	106.373	110.294	101.471		82	63.2353	110.784	61.7647	63.7255	55.3922	63.2353	56.3725	59.8039	56.3725		82	43.6275	56.3725	12.2549
	82.5	107.353	106.373	109.804	101.471		82.5	63.2353	110.784	61.7647	64.2157	55.3922	63.7255	56.8627	59.8039	56.3725		82.5	43.1373	56.3725	10.2941
	83	107.353	106.373	110.294	101.471		83	63.2353	110.784	61.2745	63.7255	55.3922	63.2353	55.8824	59.8039	56.3725		83	43.6275	55.3922	14.7059
	83.5	107.353	106.373	109.804	101.471		83.5	63.2353	110.784	61.2745	63.7255	55.3922	62.7451	55.3922	59.8039	57.3529		83.5	43.1373	56.8627	14.2157
	84	107.843	106.373	110.294	101.471		84	63.7255	111.275	61.2745	63.7255	55.8824	63.2353	55.8824	59.8039	56.3725		84	42.6471	56.3725	12.7451
	84.5	107.843	106.373	110.294	101.961		84.5	63.7255	111.275	61.2745	64.2157	55.8824	63.7255	55.3922	59.8039	55.8824		84.5	43.1373	55.3922	13.7255
	85	107.843	106.863	110.294	101.471		85	63.7255	111.275	61.2745	63.7255	54.902	62.7451	54.902	60.2941	55.8824		85	43.6275	55.8824	13.2353
	85.5	107.843	106.863	109.804	101.961		85.5	63.7255	111.275	60.7843	64.2157	55.3922	63.2353	55.3922	60.2941	55.8824		85.5	42.1569	55.3922	16.1765
	86	107.843	106.863	109.804	101.471		86	63.7255	111.275	60.2941	63.2353	55.3922	62.7451	55.3922	60.2941	55.8824		86	42.6471	55.3922	13.7255
	86.5	107.843	106.863	110.294	101.961		86.5	63.2353	111.275	60.2941	63.2353	55.3922	63.2353	55.8824	60.2941	56.3725		86.5	43.1373	55.3922	12.2549
	87	108.333	106.863	110.294	101.961		87	63.7255	111.275	61.2745	63.7255	54.902	63.2353	55.3922	59.8039	55.8824		87	42.1569	54.4118	14.2157
	87.5	108.333	107.353	109.804	101.961		87.5	64.2157	111.275	61.7647	63.7255	54.902	62.7451	55.8824	59.8039	56.3725		87.5	41.6667	54.902	13.2353
	88	108.333	107.353	110.294	101.961		88	63.7255	111.275	61.7647	63.7255	54.902	62.7451	55.3922	59.8039	55.8824		88	41.6667	53.9216	12.2549
	88.5	108.333	107.353	109.804	101.961		88.5	62.7451	110.784	61.2745	63.7255	55.3922	62.7451	55.3922	59.8039	55.3922		88.5	42.1569	54.902	11.2745
	89	108.333	107.353	110.294	101.961		89	62.7451	110.784	60.2941	63.2353	55.8824	62.7451	55.8824	59.3137	55.8824		89	42.1569	55.8824	8.82353
	89.5	108.824	107.353	109.804	101.961		89.5	63.2353	110.784	61.7647	64.2157	55.3922	62.7451	55.8824	59.8039	56.3725		89.5	42.1569	55.3922	12.2549
	90	108.824	107.353	109.804	102.451		90	63.2353	110.784	61.2745	63.2353	54.902	63.2353	55.8824	59.8039	56.3725		90	42.1569	55.3922	9.80392
	90.5	108.824	107.353	109.314	102.451		90.5	63.2353	110.784	61.2745	64.2157	54.4118	63.7255	55.3922	59.8039	56.3725		90.5	41.1765	54.902	11.7647
	91	108.824	107.353	109.314	102.451		91	63.2353	110.784	60.7843	64.2157	55.3922	62.7451	55.3922	59.8039	55.8824		91	41.1765	54.4118	12.2549
	91.5	108.824	107.353	109.804	102.451		91.5	62.7451	110.784	60.2941	63.2353	55.3922	63.2353	55.8824	59.3137	55.3922		91.5	41.1765	54.4118	12.2549
	92	109.314	107.353	109.804	102.451		92	63.2353	111.275	61.2745	63.2353	55.3922	63.2353	55.3922	59.8039	55.3922		92	42.1569	53.9216	10.7843
	92.5	109.314	107.353	108.824	102.451		92.5	63.7255	111.275	61.2745	63.7255	55.3922	63.2353	54.902	60.2941	55.8824		92.5	42.1569	53.9216	8.33333
	93	109.314	107.843	109.804	102.451		93	63.2353	111.275	60.7843	64.2157	55.3922	63.2353	54.902	59.3137	55.8824		93	41.6667	53.9216	8.82353
	93.5	109.314	107.353	109.804	102.451		93.5	63.2353	110.784	60.7843	63.7255	54.902	63.2353	54.902	59.8039	56.3725		93.5	41.1765	54.4118	9.80392
	94	109.314	107.843	109.804	102.451		94	62.7451	110.784	60.2941	63.7255	54.902	63.2353	55.3922	60.2941	56.3725		94	41.6667	54.4118	13.2353
	94.5	109.804	107.843	109.804	102.451		94.5	62.7451	110.784	60.2941	63.7255	54.4118	63.2353	54.4118	59.8039	56.3725		94.5	40.6863	54.4118	8.82353
	95	109.804	107.843	109.804	102.451		95	62.7451	111.275	60.7843	63.7255	54.4118	63.2353	54.902	59.8039	55.8824		95	40.6863	53.9216	10.7843
	95.5	109.804	107.843	109.314	102.451		95.5	62.7451	110.784	60.7843	63.7255	54.4118	63.2353	54.902	59.8039	56.3725		95.5	40.6863	54.4118	9.80392
	96	109.804	107.843	110.294	102.941		96	62.7451	110.784	61.2745	63.7255	54.4118	63.2353	54.902	59.8039	55.8824		96	40.6863	54.4118	6.37255
	96.5	109.804	107.843	109.804	102.941		96.5	63.7255	111.275	60.7843	64.2157	54.902	63.2353	54.902	59.8039	56.3725		96.5	41.1765	54.902	7.84314
	97	109.804	107.843	109.804	102.941		97	63.7255	111.275	60.7843	64.2157	54.4118	63.2353	55.3922	59.3137	55.8824		97	40.6863	55.3922	6.37255
	97.5	109.804	107.843	109.804	102.941		97.5	63.2353	110.784	60.2941	64.2157	54.902	62.7451	55.3922	60.2941	56.3725		97.5	41.1765	53.9216	7.84314
	98	110.294	107.843	109.804	102.941		98	63.2353	110.784	59.8039	64.2157	54.4118	63.2353	55.3922	59.3137	55.8824		98	40.6863	52.9412	8.33333
	98.5	110.294	107.843	109.314	103.431		98.5	63.2353	111.275	60.2941	64.2157	53.9216	63.7255	55.3922	59.3137	55.3922		98.5	41.1765	53.4314	7.35294
	99	110.294	107.843	108.824	102.941		99	63.2353	111.275	61.2745	64.2157	54.4118	63.2353	54.902	59.3137	55.8824		99	40.6863	53.9216	8.33333
	99.5	110.294	107.843	108.824	102.941		99.5	63.2353	111.275	60.7843	64.2157	54.4118	62.7451	54.902	59.8039	56.3725		99.5	40.6863	54.902	12.2549
	100	110.294	107.843	109.314	102.941		100	62.7451	111.275	60.7843	64.2157	54.4118	63.7255	55.3922	59.8039	56.3725		100	41.6667	53.4314	8.82353
	100.5	110.294	108.333	109.804	103.431		100.5	62.7451	111.275	61.7647	63.7255	54.4118	63.7255	54.902	59.8039	55.8824		100.5	41.1765	53.9216	6.37255
	101	110.294	108.333	109.804	103.431		101	62.7451	110.784	60.7843	64.2157	53.9216	63.2353	55.3922	59.3137	55.8824		101	40.1961	54.4118	7.84314
	101.5	110.294	108.333	109.804	103.431		101.5	62.7451	111.275	61.2745	64.2157	54.902	63.2353	55.3922	59.3137	56.8627		101.5	40.1961	53.9216	8.82353
	102	110.784	108.333	109.314	103.431		102	62.7451	110.784	60.7843	63.7255	54.4118	63.2353	54.902	59.3137	56.3725		102	40.1961	53.4314	8.33333
	102.5	110.784	107.843	109.314	103.431		102.5	63.2353	110.784	60.2941	63.7255	54.902	62.7451	55.3922	58.8235	56.3725		102.5	40.1961	52.9412	8.33333
	103	110.784	108.333	109.314	103.431		103	62.7451	110.784	60.7843	63.7255	55.3922	62.7451	55.3922	59.3137	56.3725		103	40.6863	52.9412	8.33333
	103.5	110.784	108.333	109.804	103.431		103.5	63.2353	110.784	61.2745	63.7255	54.902	62.7451	55.3922	59.8039	56.3725		103.5	40.6863	52.9412	7.84314
	104	110.784	108.333	109.314	103.431		104	63.2353	111.275	61.2745	63.7255	54.902	62.2549	55.3922	59.8039	56.3725		104	39.7059	52.9412	8.82353
	104.5	110.784	108.333	108.333	103.922		104.5	62.7451	111.275	61.7647	63.7255	54.4118	63.2353	54.902	60.2941	56.3725		104.5	40.1961	53.9216	6.37255
	105	110.784	108.333	109.314	103.922		105	62.7451	110.784	61.7647	63.7255	54.4118	63.2353	55.3922	60.2941	56.3725		105	40.1961	53.9216	7.84314
	105.5	110.784	108.333	109.314	103.431		105.5	62.7451	110.784	61.2745	64.2157	54.902	62.7451	55.3922	59.8039	56.3725		105.5	40.1961	52.9412	6.37255
	106	110.784	108.333	109.314	103.431		106	63.2353	110.784	60.7843	64.2157	55.3922	62.7451	54.902	59.8039	56.3725		106	39.7059	53.4314	7.84314
	106.5	110.784	108.333	109.804	103.922		106.5	63.2353	110.784	60.7843	64.2157	55.3922	63.2353	55.3922	58.8235	56.8627		106.5	40.1961	53.4314	4.90196
	107	111.275	108.333	109.314	103.922		107	64.2157	110.784	60.7843	63.7255	55.3922	63.7255	55.3922	59.8039	56.8627		107	40.1961	53.9216	8.82353
	107.5	111.275	108.333	109.314	103.431		107.5	64.2157	110.784	61.2745	64.2157	54.4118	63.7255	54.902	59.8039	56.8627		107.5	39.7059	54.4118	10.2941
	108	111.275	108.333	109.314	103.431		108	63.7255	110.784	61.2745	64.2157	54.902	63.2353	55.3922	59.3137	56.8627		108	39.2157	53.4314	7.84314
	108.5	111.275	108.333	109.314	103.922		108.5	62.7451	110.784	62.2549	64.7059	54.902	63.2353	54.902	59.8039	56.3725		108.5	39.7059	52.9412	7.84314
	109	111.275	108.333	109.314	103.922		109	63.2353	110.294	61.7647	64.7059	54.4118	63.2353	55.3922	59.8039	56.3725		109	40.6863	53.9216	4.90196
	109.5	111.275	108.333	109.314	103.922		109.5	63.2353	110.294	61.2745	64.7059	54.4118	63.2353	55.3922	59.8039	56.3725		109.5	40.1961	53.9216	6.37255
	110	111.765	108.333	109.314	103.922		110	62.7451	110.294	61.2745	64.2157	55.3922	62.7451	55.3922	59.3137	56.8627		110	39.7059	53.9216	4.41176
	110.5	111.765	108.333	108.824	103.922		110.5	62.7451	110.784	61.2745	64.2157	55.3922	62.7451	55.3922	59.8039	56.3725		110.5	39.7059	52.9412	3.92157
	111	111.765	108.333	108.824	103.922		111	63.2353	110.784	61.2745	64.2157	55.3922	63.7255	55.3922	59.8039	56.8627		111	40.1961	52.9412	3.92157
	111.5	111.275	108.333	108.824	103.922		111.5	63.7255	110.784	60.7843	64.2157	55.3922	63.2353	55.8824	59.8039	56.3725		111.5	39.2157	53.4314	2.94118
	112	111.765	108.333	109.804	103.922		112	63.7255	110.784	61.2745	64.7059	55.3922	62.7451	55.3922	59.8039	56.3725		112	39.7059	53.4314	2.45098
	112.5	111.765	108.824	109.314	103.922		112.5	63.7255	110.784	60.7843	64.2157	54.902	63.2353	55.8824	59.8039	56.8627		112.5	40.6863	53.4314	3.92157
	113	111.765	108.824	109.804	103.922		113	63.2353	110.784	61.2745	64.7059	55.3922	62.7451	55.8824	59.3137	56.8627		113	39.7059	53.4314	3.92157
	113.5	111.765	108.333	109.804	103.922		113.5	63.7255	110.784	60.7843	64.7059	55.3922	63.2353	54.902	59.8039	56.8627		113.5	40.1961	52.9412	5.39216
	114	111.765	108.333	109.804	103.922		114	62.7451	110.784	61.7647	64.7059	54.902	63.2353	55.3922	60.2941	56.8627		114	39.7059	52.9412	4.41176
	114.5	111.765	108.333	109.804	103.922		114.5	62.7451	110.784	61.2745	64.7059	54.902	64.2157	55.3922	60.2941	57.3529		114.5	38.7255	52.451	5.39216
	115	111.765	108.824	109.804	103.922		115	63.2353	110.784	61.2745	65.1961	54.902	63.7255	55.3922	60.2941	56.8627		115	39.2157	52.451	3.92157
	115.5	111.765	108.824	109.804	104.412		115.5	62.7451	110.784	61.2745	65.1961	55.3922	63.7255	54.902	60.2941	56.3725		115.5	39.2157	52.9412	2.45098
	116	111.765	108.824	109.314	104.412		116	63.7255	110.784	61.2745	65.1961	55.3922	63.2353	55.3922	60.2941	56.8627		116	39.7059	52.9412	4.41176
	116.5	112.255	108.824	108.333	104.412		116.5	63.2353	110.784	61.2745	64.7059	55.3922	63.7255	54.4118	60.2941	56.8627		116.5	39.2157	53.9216	7.84314
	117	112.255	108.333	108.824	104.412		117	63.2353	110.784	61.7647	64.7059	54.902	63.7255	55.3922	60.2941	56.8627		117	39.2157	53.9216	5.39216
	117.5	112.255	108.824	109.314	104.412		117.5	63.2353	110.784	61.7647	65.1961	55.3922	63.7255	55.3922	60.2941	57.3529		117.5	39.2157	53.9216	3.43137
	118	112.255	108.824	109.314	104.412		118	63.7255	110.784	62.2549	65.6863	55.3922	63.2353	55.3922	60.2941	57.3529		118	39.2157	53.9216	3.43137
	118.5	112.255	108.824	108.824	104.412		118.5	63.2353	110.784	61.7647	65.1961	54.902	63.7255	55.3922	60.2941	56.8627		118.5	39.2157	52.9412	3.43137
	119	112.255	108.824	108.333	104.412		119	63.7255	110.784	61.7647	65.1961	54.902	63.2353	55.8824	60.2941	57.3529		119	39.2157	53.9216	3.43137
	119.5	112.255	108.824	108.333	104.412		119.5	63.7255	110.784	61.7647	65.1961	54.4118	63.7255	55.3922	59.8039	57.3529		119.5	39.2157	52.9412	2.45098
	120	112.255	108.824	108.824	104.412		120	63.7255	110.294	61.7647	65.1961	54.902	63.2353	55.3922	59.8039	57.8431		120	39.7059	53.4314	2.94118
	120.5	112.255	108.824	109.314	104.412		120.5	63.7255	110.784	62.2549	65.1961	54.902	63.7255	55.8824	60.2941	57.8431		120.5	39.2157	52.9412	3.92157
	121	112.255	108.824	108.824	104.412		121	63.2353	110.784	61.7647	65.1961	55.3922	63.7255	55.8824	60.2941	57.3529		121	38.7255	52.9412	3.43137
	121.5	112.255	108.824	108.333	104.902		121.5	63.2353	110.784	61.7647	65.1961	55.3922	63.7255	55.3922	60.2941	57.3529		121.5	38.7255	52.451	5.39216
	122	112.255	108.824	108.333	104.902		122	62.7451	110.784	61.7647	65.6863	55.3922	63.7255	55.8824	61.2745	57.3529		122	39.2157	52.451	4.41176
	122.5	112.745	108.824	108.824	104.902		122.5	62.7451	110.784	61.7647	65.6863	55.3922	63.2353	55.8824	60.2941	57.3529		122.5	39.2157	52.451	5.39216
	123	112.255	108.824	109.314	104.902		123	63.2353	110.784	61.7647	65.6863	55.3922	63.2353	55.8824	60.2941	57.8431		123	39.2157	52.451	4.41176
	123.5	112.255	108.824	108.824	104.902		123.5	63.7255	110.784	61.7647	65.6863	54.902	64.2157	55.8824	60.7843	57.3529		123.5	38.7255	51.9608	3.43137
	124	112.745	109.314	108.824	104.902		124	63.7255	110.784	62.2549	65.6863	54.902	63.7255	55.8824	60.2941	57.8431		124	38.7255	52.451	1.96078
	124.5	112.745	108.824	108.333	104.902		124.5	64.2157	110.784	62.2549	65.6863	55.8824	64.2157	55.3922	60.2941	57.3529		124.5	39.2157	52.451	1.96078
	125	112.745	108.824	108.333	105.392		125	64.7059	110.784	62.2549	65.6863	55.8824	64.2157	55.8824	60.7843	57.8431		125	38.7255	52.451	1.96078
	125.5	112.745	108.824	109.314	104.902		125.5	64.2157	110.784	62.2549	65.6863	55.8824	64.2157	55.8824	60.2941	58.3333		125.5	39.2157	52.9412	6.86275
	126	112.745	108.824	108.824	105.392		126	64.7059	110.784	62.2549	65.6863	55.8824	64.2157	55.8824	60.7843	57.8431		126	39.2157	52.451	2.45098
	126.5	112.745	108.824	108.333	105.392		126.5	63.7255	110.784	62.2549	65.6863	55.3922	64.2157	55.3922	60.7843	58.3333		126.5	39.2157	52.451	4.41176
	127	112.745	108.824	108.824	104.902		127	63.7255	110.784	62.7451	65.6863	55.3922	64.2157	55.3922	60.7843	57.8431		127	39.2157	52.9412	3.92157
	127.5	112.745	108.824	109.314	105.392		127.5	63.7255	110.784	62.7451	65.6863	55.3922	64.2157	55.8824	60.7843	57.8431		127.5	38.7255	52.9412	1.47059
	128	112.745	108.824	108.824	105.392		128	64.7059	110.784	62.2549	65.6863	55.8824	64.7059	56.3725	60.7843	58.3333		128	38.2353	52.451	2.45098
	128.5	112.745	108.824	109.314	105.392		128.5	64.2157	110.784	62.2549	65.6863	55.8824	64.7059	55.8824	60.2941	58.8235		128.5	38.7255	51.9608	2.45098
	129	112.745	108.824	108.333	105.392		129	63.7255	110.784	62.2549	65.6863	55.8824	64.2157	55.8824	60.2941	57.8431		129	38.2353	52.451	3.43137
	129.5	112.745	108.824	107.843	105.392		129.5	63.2353	110.784	62.7451	66.1765	55.8824	63.7255	56.3725	60.7843	57.8431		129.5	37.7451	52.451	2.45098
	130	113.235	109.314	108.333	105.392		130	63.7255	110.784	62.7451	66.1765	55.8824	64.2157	56.3725	60.7843	58.3333		130	38.7255	52.9412	2.45098
	130.5	113.235	109.314	108.333	105.392		130.5	64.2157	110.784	62.7451	66.6667	55.3922	64.2157	56.3725	61.2745	57.8431		130.5	38.7255	52.9412	1.47059
	131	113.235	108.824	109.314	105.392		131	64.7059	111.275	62.7451	66.1765	55.3922	64.7059	56.8627	60.7843	57.8431		131	37.7451	53.4314	3.92157
	131.5	113.235	108.824	109.314	105.392		131.5	64.2157	110.784	62.7451	65.6863	55.3922	64.7059	56.8627	61.2745	58.3333		131.5	37.7451	53.4314	3.92157
	132	113.235	108.824	109.314	105.392		132	63.7255	111.275	62.7451	66.1765	56.3725	64.2157	56.3725	61.2745	58.8235		132	38.2353	52.451	3.43137
	132.5	113.235	109.314	108.824	105.392		132.5	64.7059	110.784	63.2353	66.6667	55.8824	64.7059	55.8824	61.2745	58.8235		132.5	38.7255	51.9608	2.94118
	133	113.235	108.824	108.824	105.392		133	65.1961	110.784	63.2353	66.1765	55.8824	64.2157	55.8824	61.7647	58.3333		133	37.7451	52.451	3.43137
	133.5	113.235	108.824	109.314	105.392		133.5	65.1961	110.784	63.2353	66.6667	55.3922	64.2157	56.3725	61.7647	58.8235		133.5	37.7451	52.451	2.94118
	134	113.235	108.824	109.314	105.392		134	64.7059	110.784	63.2353	66.6667	55.3922	64.7059	56.8627	61.7647	58.8235		134	37.7451	52.9412	2.45098
	134.5	113.235	108.824	108.333	105.392		134.5	65.1961	110.784	63.2353	66.6667	56.3725	64.7059	57.3529	62.2549	58.8235		134.5	38.7255	51.9608	2.94118
	135	113.235	108.824	108.824	105.392		135	64.7059	110.784	63.2353	66.1765	56.3725	64.7059	56.3725	62.2549	58.8235		135	38.2353	52.9412	0.490196
	135.5	113.235	108.824	108.824	105.882		135.5	64.2157	110.784	63.7255	66.1765	56.3725	64.2157	56.3725	61.7647	58.8235		135.5	37.7451	52.451	1.47059
	136	113.725	108.824	108.824	105.882		136	65.1961	110.784	63.7255	66.6667	56.3725	64.2157	56.8627	61.7647	58.8235		136	38.7255	52.451	1.47059
	136.5	113.235	109.314	110.294	105.882		136.5	64.7059	110.294	63.7255	67.1569	56.3725	65.1961	57.8431	61.2745	58.8235		136.5	38.7255	52.451	1.96078
	137	113.235	108.824	108.333	105.882		137	64.7059	110.784	63.7255	67.1569	56.8627	64.7059	57.3529	61.2745	58.8235		137	38.2353	52.451	0.490196
	137.5	113.725	108.824	108.333	105.882		137.5	64.7059	110.784	63.2353	66.6667	56.8627	64.7059	57.3529	61.7647	59.3137		137.5	37.7451	51.9608	2.45098
	138	113.235	109.314	108.824	105.882		138	64.7059	110.784	63.7255	66.6667	56.3725	64.7059	57.3529	62.2549	59.3137		138	38.7255	52.451	2.45098
	138.5	113.725	109.314	109.314	105.882		138.5	64.7059	110.784	63.7255	67.1569	56.3725	64.2157	56.3725	62.2549	59.8039		138.5	38.7255	52.451	2.45098
	139	113.725	109.314	108.333	105.882		139	65.6863	111.275	64.2157	67.1569	56.8627	65.1961	56.3725	62.2549	59.8039		139	37.7451	52.9412	2.94118
	139.5	113.725	109.314	108.333	105.882		139.5	65.6863	110.784	64.2157	67.1569	56.8627	64.7059	57.8431	62.2549	59.8039		139.5	38.2353	52.451	2.94118
	140	113.725	109.314	108.824	105.882		140	65.1961	110.784	63.7255	67.1569	56.8627	65.1961	57.8431	61.7647	59.8039		140	37.7451	52.9412	0.980392
	140.5	113.725	109.314	108.824	105.882		140.5	65.1961	110.784	64.2157	66.6667	57.3529	64.7059	57.8431	61.7647	59.8039		140.5	37.7451	52.451	1.98039
	141	113.725	109.314	108.824	105.882		141	65.1961	110.784	63.7255	67.1569	56.8627	64.7059	57.8431	62.2549	59.8039		141	37.2549	52.9412	0.490196
	141.5	113.725	109.314	108.333	105.882		141.5	65.6863	110.294	63.7255	67.1569	56.3725	64.7059	57.8431	61.7647	59.8039		141.5	37.7451	52.451	1.4902
	142	113.725	109.314	108.333	105.882		142	65.6863	110.294	64.7059	67.6471	56.3725	65.1961	57.8431	61.7647	59.8039		142	37.2549	52.9412	2.4902
	142.5	113.725	108.824	108.824	105.882		142.5	65.1961	110.784	64.2157	67.6471	57.3529	65.6863	57.3529	62.2549	59.8039		142.5	37.2549	52.9412	0.490196
	143	113.725	109.314	108.824	105.882		143	65.1961	110.784	64.2157	67.6471	57.3529	65.6863	57.3529	62.2549	59.8039		143	37.7451	52.451	1.96078
	143.5	113.725	109.314	108.333	106.373		143.5	65.6863	110.784	64.7059	67.6471	56.8627	65.1961	57.8431	63.2353	59.8039		143.5	37.2549	51.4706	0.490196
	144	113.725	109.314	108.333	105.882		144	65.6863	110.784	64.7059	67.6471	56.8627	65.6863	57.8431	62.2549	60.2941		144	37.7451	52.9412	0.490196
	144.5	113.725	109.314	107.843	105.882		144.5	65.6863	110.784	64.7059	68.1372	57.3529	65.6863	57.8431	62.2549	59.8039		144.5	37.7451	52.9412	0.490196
	145	113.725	109.314	107.843	106.373		145	65.6863	110.784	64.7059	67.6471	57.8431	65.6863	57.8431	62.7451	60.2941		145	37.7451	52.451	0.490196
	145.5	113.725	109.314	107.843	106.373		145.5	65.6863	110.784	65.1961	68.1372	57.3529	64.7059	58.3333	63.2353	60.2941		145.5	37.2549	52.9412	0.980392
	146	114.216	109.314	107.843	106.373		146	66.1765	110.784	64.7059	68.1372	57.8431	65.1961	57.3529	63.2353	60.7843		146	37.7451	52.451	0.980392
	146.5	114.216	109.314	107.353	106.373		146.5	66.1765	110.294	64.7059	68.1372	56.8627	65.1961	57.8431	63.2353	60.2941		146.5	37.7451	52.451	2.94118
	147	114.216	109.314	107.353	106.373		147	65.6863	110.294	64.7059	68.1372	57.3529	65.6863	58.3333	63.7255	60.7843		147	37.2549	52.451	2.45098
	147.5	114.216	109.314	107.353	106.373		147.5	65.6863	110.294	65.1961	68.6274	57.3529	66.1765	58.8235	63.2353	60.2941		147.5	37.2549	51.9608	3.45098
	148	114.216	109.314	107.353	106.373		148	65.6863	110.784	65.6863	68.6274	57.3529	66.1765	57.8431	63.2353	60.2941		148	36.7647	52.451	0.490196
	148.5	114.216	109.314	107.843	106.373		148.5	65.6863	110.784	65.1961	68.6274	57.3529	66.1765	58.3333	63.2353	60.7843		148.5	37.7451	52.9412	1.4902
	149	114.216	108.824	108.333	106.373		149	65.6863	110.784	65.1961	68.6274	56.8627	65.6863	58.3333	63.2353	60.7843		149	37.2549	52.451	2.4902
	149.5	114.216	108.824	108.333	106.373		149.5	66.1765	110.784	65.6863	68.6274	57.3529	65.6863	58.3333	63.2353	60.7843		149.5	37.2549	51.9608	1.96078
	150	114.216	109.314	107.353	106.373		150	66.1765	110.294	65.6863	69.1176	57.8431	65.6863	58.3333	62.7451	61.2745		150	37.7451	51.9608	2.94118
	150.5	114.216	109.314	107.353	106.373		150.5	66.1765	110.294	66.1765	69.1176	58.3333	66.1765	58.3333	63.7255	61.2745		150.5	37.2549	52.451	3.94118
	151	114.216	109.314	107.843	105.882		151	66.6667	110.784	66.1765	69.1176	58.3333	65.6863	58.8235	63.2353	61.2745		151	36.7647	51.4706	4.94118
	151.5	114.216	109.314	108.333	106.373		151.5	66.6667	110.784	66.6667	69.1176	58.3333	66.1765	58.8235	63.2353	61.2745		151.5	36.7647	52.451	0.980392
	152	114.216	109.314	108.333	106.373		152	66.6667	110.784	65.6863	69.6078	57.8431	66.6667	58.8235	63.7255	62.2549		152	37.2549	52.9412	1.47059
	152.5	114.216	109.314	108.333	106.373		152.5	66.6667	110.784	65.1961	69.1176	57.8431	66.1765	58.3333	63.7255	61.7647		152.5	37.2549	51.9608	1.47059
	153	114.216	108.824	108.333	106.373		153	66.1765	110.294	65.6863	69.6078	58.3333	66.1765	58.3333	63.7255	61.7647		153	36.7647	51.9608	0.490196
	153.5	114.216	108.824	108.333	106.373		153.5	66.1765	110.294	66.1765	69.6078	58.3333	66.1765	58.3333	64.2157	61.2745		153.5	37.2549	51.4706	0.980392
	154	114.216	108.824	108.824	106.373		154	65.6863	110.294	66.1765	69.1176	58.3333	66.6667	58.3333	63.7255	61.2745		154	37.2549	51.9608	1.98039
	154.5	114.216	108.824	108.333	106.373		154.5	66.6667	110.294	65.6863	70.098	58.3333	66.6667	58.8235	63.7255	61.7647		154.5	37.2549	52.451	2.98039
	155	114.706	108.824	108.333	106.373		155	67.1569	110.294	66.1765	69.6078	59.3137	67.1569	59.3137	64.2157	61.7647		155	37.2549	52.9412	3.98039
	155.5	114.706	108.824	108.333	106.373		155.5	66.6667	110.784	66.1765	70.098	58.8235	67.1569	59.3137	64.2157	61.7647		155.5	37.2549	51.9608	4.98039
	156	114.216	108.824	107.353	106.373		156	66.6667	110.784	66.1765	69.6078	59.3137	66.6667	58.8235	64.2157	62.2549		156	36.7647	52.451	0.490196
	156.5	114.706	108.824	106.863	106.373		156.5	66.6667	110.784	66.6667	70.098	58.8235	67.1569	58.8235	63.7255	62.2549		156.5	36.7647	52.451	1.96078
	157	114.706	109.314	107.353	106.373		157	67.1569	110.784	66.6667	70.098	58.3333	67.1569	59.8039	64.2157	62.2549		157	36.7647	52.451	1.47059
	157.5	114.706	109.314	107.843	106.373		157.5	67.1569	110.294	66.1765	70.098	58.8235	66.6667	59.8039	64.7059	62.2549		157.5	36.2745	51.9608	2.47059
	158	114.706	109.314	107.843	106.373		158	67.1569	110.294	66.1765	70.098	58.8235	66.6667	59.8039	64.2157	62.2549		158	36.7647	51.4706	3.47059
	158.5	114.706	109.314	107.843	106.373		158.5	67.6471	110.294	66.6667	70.5882	58.8235	67.1569	59.8039	64.2157	62.7451		158.5	36.7647	51.4706	4.47059
	159	114.706	109.314	107.353	106.373		159	67.6471	110.784	66.6667	70.5882	59.8039	67.1569	59.3137	64.2157	62.2549		159	36.7647	51.9608	0.490196
	159.5	114.706	109.314	107.843	106.373		159.5	67.6471	110.784	66.6667	70.5882	58.8235	67.1569	59.8039	64.7059	62.7451		159.5	36.7647	52.451	1.4902
	160	114.706	109.314	106.863	106.373		160	67.1569	110.784	67.1569	70.098	59.3137	67.1569	59.8039	64.7059	62.2549		160	36.7647	52.451	2.4902
	160.5	114.706	109.314	107.353	106.373		160.5	67.1569	110.784	67.1569	70.5882	59.3137	67.6471	59.8039	64.7059	62.2549		160.5	36.7647	51.9608	3.4902
	161	114.706	109.314	107.843	106.373		161	67.1569	110.294	66.6667	70.5882	58.8235	67.6471	59.3137	64.7059	62.7451		161	37.2549	52.451	4.4902
	161.5	114.706	108.824	107.843	106.373		161.5	67.1569	110.294	67.1569	70.5882	60.2941	67.1569	58.8235	65.1961	62.7451		161.5	36.2745	51.9608	1.4902
	162	114.706	108.824	107.843	106.373		162	67.6471	110.294	67.6471	70.5882	59.3137	67.1569	59.8039	65.1961	62.7451		162	35.7843	52.9412	6.4902
	162.5	114.706	109.314	107.843	106.373		162.5	68.1372	110.294	67.6471	71.0784	59.3137	67.1569	59.8039	65.1961	62.7451		162.5	36.2745	51.9608	0.490196
	163	114.706	109.314	107.843	106.373		163	68.1372	110.294	67.1569	70.5882	59.8039	67.1569	60.2941	64.7059	62.7451		163	36.2745	51.9608	8.4902
	163.5	114.706	109.314	107.353	106.373		163.5	67.6471	110.294	67.6471	70.5882	59.8039	67.6471	59.8039	65.1961	63.2353		163.5	36.7647	51.9608	2.4902
	164	114.706	109.314	106.863	106.373		164	67.6471	110.294	68.1372	71.0784	59.8039	67.1569	59.8039	65.6863	63.7255		164	36.7647	51.4706	5.88235
	164.5	114.706	108.824	107.353	106.373		164.5	67.6471	110.294	67.6471	72.0588	59.8039	68.1372	59.8039	65.1961	63.7255		164.5	37.2549	51.9608	2.45098
	165	114.706	109.314	107.353	106.373		165	67.6471	110.294	68.1372	71.5686	59.8039	68.1372	59.8039	65.6863	64.2157		165	36.7647	51.4706	1.47059
	165.5	114.706	109.314	106.863	106.373		165.5	67.6471	110.294	68.1372	72.0588	59.8039	68.1372	60.2941	65.6863	63.7255		165.5	36.2745	52.9412	2.45098
	166	114.706	108.824	107.843	106.373		166	68.1372	110.294	68.1372	71.5686	60.2941	68.6274	60.7843	66.1765	63.7255		166	35.7843	51.9608	2.94118
	166.5	115.196	109.314	107.353	106.373		166.5	68.1372	110.294	68.1372	71.0784	60.2941	68.1372	60.2941	66.1765	63.7255		166.5	36.7647	52.451	1.96078
	167	114.706	109.314	107.843	106.373		167	68.1372	110.294	68.1372	71.5686	60.2941	68.1372	60.2941	65.1961	63.7255		167	36.7647	52.451	1.47059
	167.5	115.196	109.314	106.373	106.373		167.5	68.1372	110.294	68.1372	72.0588	60.2941	68.6274	60.2941	65.6863	63.7255		167.5	36.7647	52.451	1.96078
	168	114.706	109.314	107.353	106.373		168	67.6471	110.294	68.6274	71.5686	60.2941	68.6274	60.7843	65.6863	63.7255		168	35.7843	52.451	3.92157
	168.5	115.196	109.314	108.333	106.373		168.5	68.1372	110.294	68.6274	72.0588	60.7843	68.1372	60.7843	66.1765	63.7255		168.5	36.2745	51.9608	3.43137
	169	115.196	109.314	107.353	106.373		169	67.6471	110.294	68.6274	72.0588	60.2941	68.6274	61.2745	65.6863	63.7255		169	36.2745	51.9608	2.45098
	169.5	115.196	109.314	106.863	106.373		169.5	68.1372	110.294	68.6274	72.0588	60.2941	69.1176	60.7843	66.1765	63.7255		169.5	36.7647	51.4706	1.96078
	170	115.196	109.314	106.863	106.373		170	68.1372	110.294	68.6274	72.0588	59.8039	69.1176	61.7647	66.6667	64.2157		170	36.2745	51.9608	2.45098
	170.5	115.196	109.804	106.373	106.373		170.5	68.1372	109.804	68.6274	72.0588	60.2941	69.1176	61.2745	66.6667	64.7059		170.5	35.7843	51.4706	1.96078
	171	115.196	109.314	106.863	106.373		171	68.6274	110.294	69.1176	72.0588	61.2745	69.1176	61.2745	66.1765	64.7059		171	36.7647	52.451	1.47059
	171.5	115.196	109.314	106.373	106.373		171.5	68.1372	110.294	68.6274	72.0588	61.7647	69.6078	60.7843	66.6667	64.2157		171.5	36.2745	52.451	0.123565
	172	115.196	109.314	107.353	106.373		172	69.1176	110.784	69.6078	72.549	61.2745	69.1176	60.7843	66.6667	64.7059		172	36.7647	52.451	0.490196
	172.5	115.196	109.314	106.373	106.373		172.5	69.1176	110.294	69.1176	72.549	61.2745	69.1176	61.2745	66.6667	64.7059		172.5	36.2745	51.9608	2.45098
	173	115.196	109.804	106.863	106.373		173	69.1176	110.784	69.6078	73.0392	61.7647	69.1176	61.2745	67.1569	65.1961		173	36.2745	51.4706	2.94118
	173.5	115.196	109.314	106.863	106.373		173.5	68.6274	110.294	69.6078	73.0392	61.7647	69.6078	61.7647	66.6667	65.1961		173.5	36.2745	52.451	3.92157
	174	115.196	109.314	107.353	106.373		174	69.1176	110.784	70.098	73.0392	61.7647	69.1176	61.7647	66.6667	65.6863		174	36.2745	52.451	1.96078
	174.5	115.686	109.314	106.373	106.373		174.5	69.1176	110.294	70.098	73.0392	61.7647	69.6078	61.7647	67.1569	65.6863		174.5	35.7843	51.9608	1.96078
	175	115.196	109.314	106.863	106.373		175	69.1176	110.294	69.6078	73.0392	61.7647	69.1176	61.7647	67.6471	65.6863		175	35.7843	51.9608	2.45098
	175.5	115.196	109.314	106.373	106.373		175.5	69.1176	110.294	69.6078	73.0392	61.7647	69.6078	61.7647	67.1569	65.1961		175.5	36.2745	51.9608	0.980392
	176	115.196	109.314	107.353	106.373		176	69.6078	109.804	70.098	73.0392	61.7647	69.6078	61.7647	67.1569	65.1961		176	36.2745	51.9608	1.98039
	176.5	115.196	109.314	107.353	106.373		176.5	69.1176	110.294	69.6078	73.5294	62.7451	69.6078	61.7647	67.6471	65.1961		176.5	35.7843	52.451	2.23039
	177	115.196	109.314	106.373	106.373		177	69.1176	110.294	70.098	73.5294	61.7647	70.098	61.7647	67.6471	65.1961		177	36.2745	51.9608	1.98039
	177.5	115.196	109.314	106.863	106.373		177.5	70.098	110.294	70.098	73.5294	62.2549	70.098	61.7647	67.6471	65.1961		177.5	36.2745	51.9608	2.98035
	178	115.196	109.314	106.373	106.373		178	70.098	110.294	70.5882	73.0392	62.2549	70.098	62.2549	68.1372	66.1765		178	36.2745	52.451	0.490196
	178.5	115.686	109.314	107.353	106.373		178.5	69.6078	110.294	70.5882	74.0196	62.7451	70.5882	62.2549	67.6471	66.1765		178.5	36.7647	52.451	0.490196
	179	115.196	109.314	106.863	106.373		179	69.6078	110.784	70.5882	74.5098	62.7451	70.5882	62.2549	67.6471	66.1765		179	35.7843	52.451	2.45098
	179.5	115.686	109.314	106.373	106.373		179.5	69.6078	110.294	70.5882	74.5098	62.7451	70.5882	62.2549	67.6471	66.1765		179.5	35.7843	52.451	0.490196
	180	115.196	109.314	106.373	106.373		180	70.5882	110.294	71.0784	74.0196	62.2549	70.098	62.2549	68.1372	66.1765		180	36.2745	52.451	4.90196
	180.5	115.686	109.314	106.373	106.373		180.5	70.098	110.294	71.0784	74.5098	62.2549	70.098	62.7451	67.6471	66.1765		180.5	36.2745	51.9608	7.84314
	181	115.686	109.314	106.373	106.373		181	70.098	110.294	71.0784	74.5098	62.7451	70.5882	62.7451	68.1372	65.6863		181	36.2745	52.451	4.41176
	181.5	115.686	109.314	106.373	106.373		181.5	69.6078	110.294	71.0784	74.0196	62.7451	71.0784	62.7451	68.1372	66.1765		181.5	36.2745	52.451	5.39216
	182	115.686	109.314	106.373	106.373		182	70.098	110.294	70.5882	74.5098	62.7451	71.0784	62.2549	68.6274	66.6667		182	36.2745	52.451	4.90196
	182.5	115.686	109.314	105.882	106.373		182.5	70.5882	110.294	71.0784	74.0196	63.2353	70.5882	62.7451	69.1176	66.1765		182.5	35.2941	52.451	5.39216
	183	115.686	109.314	106.863	106.373		183	70.5882	110.294	71.0784	74.0196	62.7451	71.0784	63.2353	69.1176	67.1569		183	35.7843	52.451	4.90196
	183.5	115.686	109.314	107.353	106.373		183.5	70.5882	109.804	71.5686	74.5098	63.2353	71.0784	63.2353	69.1176	67.1569		183.5	36.2745	52.451	3.43137
	184	115.686	109.314	106.863	106.373		184	70.5882	110.294	72.0588	74.5098	63.2353	71.0784	63.2353	68.6274	66.6667		184	35.7843	51.4706	4.90196
	184.5	115.686	109.804	106.373	106.863		184.5	70.098	110.294	72.0588	74.5098	63.2353	71.5686	62.7451	69.1176	66.6667		184.5	35.7843	51.9608	6.37255
	185	115.686	109.314	106.373	106.863		185	70.5882	110.294	72.0588	74.5098	63.2353	71.5686	63.2353	69.1176	66.6667		185	35.7843	51.9608	3.92157
	185.5	115.686	109.804	105.882	106.373		185.5	71.0784	110.294	72.0588	74.5098	63.7255	72.0588	63.7255	69.1176	67.1569		185.5	35.7843	51.4706	3.92157
	186	115.686	109.314	105.882	106.373		186	70.5882	110.294	72.0588	75	63.7255	72.0588	63.2353	69.1176	67.1569		186	35.7843	51.9608	5.88235
	186.5	115.686	109.314	106.863	106.373		186.5	70.5882	110.294	72.0588	75	63.7255	71.5686	63.7255	69.1176	67.6471		186.5	36.2745	52.451	3.92157
	187	115.686	109.314	106.863	106.863		187	70.5882	110.294	72.549	75	63.7255	71.5686	63.7255	69.1176	67.6471		187	36.2745	51.9608	3.92157
	187.5	115.686	109.314	107.353	106.863		187.5	70.5882	110.294	72.0588	75	63.2353	71.5686	63.7255	69.1176	67.6471		187.5	35.7843	51.9608	3.92157
	188	115.686	109.314	107.353	106.373		188	71.0784	110.784	72.0588	75	63.7255	71.5686	63.2353	69.1176	68.1372		188	35.7843	51.9608	4.90196
	188.5	115.686	109.314	106.863	106.863		188.5	71.5686	110.784	72.549	75.4902	64.7059	71.5686	63.2353	70.098	68.1372		188.5	35.2941	51.4706	5.88235
	189	115.686	109.804	107.353	106.863		189	71.5686	110.784	72.549	75.4902	64.2157	72.0588	63.7255	69.6078	68.1372		189	36.2745	51.9608	2.45098
	189.5	115.686	109.314	106.373	106.373		189.5	71.5686	110.294	73.0392	75	63.7255	72.0588	63.7255	70.098	68.6274		189.5	35.7843	52.451	1.47059
	190	115.686	109.314	105.882	106.373		190	71.0784	110.294	73.0392	75.4902	64.2157	72.0588	64.7059	70.098	67.6471		190	35.7843	51.9608	2.45098
	190.5	115.686	109.314	106.863	106.863		190.5	71.0784	110.784	72.549	75.4902	64.2157	72.0588	64.7059	70.098	67.6471		190.5	35.7843	51.9608	2.94118
	191	115.686	109.314	106.373	106.863		191	71.5686	110.784	73.0392	75.9804	64.2157	72.549	64.2157	70.098	68.1372		191	35.7843	52.9412	1.96078
	191.5	115.686	109.804	106.373	106.863		191.5	71.5686	111.765	73.0392	75.9804	64.7059	72.549	64.2157	70.5882	68.6274		191.5	35.2941	53.4314	1.47059
	192	115.686	109.314	105.882	106.863		192	71.5686	110.294	73.0392	75.9804	64.7059	73.0392	64.2157	70.5882	68.6274		192	35.7843	52.9412	1.96078
	192.5	115.686	109.314	105.882	106.863		192.5	71.5686	110.294	73.0392	75.9804	64.2157	72.549	64.7059	70.5882	68.6274		192.5	36.2745	52.9412	3.92157
	193	115.686	109.314	106.373	106.373		193	72.0588	110.294	73.5294	75.4902	64.7059	72.549	65.1961	70.5882	68.1372		193	35.7843	52.9412	3.43137
	193.5	115.686	109.314	106.373	106.373		193.5	72.0588	110.294	73.0392	75.9804	64.7059	72.549	64.7059	70.5882	69.1176		193.5	35.7843	51.9608	2.45098
	194	115.686	109.804	106.373	106.373		194	71.5686	110.294	73.5294	76.4706	65.1961	72.549	65.6863	70.5882	68.6274		194	35.7843	52.451	1.96078
	194.5	115.686	109.314	107.353	106.863		194.5	72.0588	109.804	73.5294	75.9804	65.1961	73.0392	65.6863	71.0784	68.6274		194.5	35.2941	52.451	2.45098
	195	115.686	109.314	107.353	106.863		195	72.0588	110.294	74.0196	76.4706	65.6863	73.0392	65.6863	71.5686	68.6274		195	35.7843	53.4314	1.96078
	195.5	115.686	109.314	107.353	106.863		195.5	72.0588	110.784	74.0196	76.4706	65.6863	73.0392	66.1765	71.0784	69.1176		195.5	36.2745	53.4314	1.47059
	196	115.686	109.314	107.353	106.863		196	72.0588	110.784	74.0196	76.4706	65.6863	73.0392	66.1765	71.0784	68.6274		196	35.7843	52.451	2.45098
	196.5	116.176	109.314	107.353	106.863		196.5	72.549	110.294	74.0196	76.4706	65.6863	73.0392	65.1961	70.5882	69.1176		196.5	35.2941	51.9608	0.490196
	197	115.686	109.314	107.353	106.863		197	72.549	110.294	74.0196	76.9608	65.1961	74.0196	65.1961	71.0784	69.6078		197	35.7843	51.9608	2.45098
	197.5	115.686	109.314	107.353	106.863		197.5	72.549	110.294	74.5098	76.9608	65.1961	73.0392	65.6863	71.5686	69.6078		197.5	35.2941	52.9412	2.94118
	198	116.176	109.314	107.353	106.863		198	73.0392	110.294	74.5098	76.9608	65.6863	73.5294	65.6863	71.5686	69.1176		198	35.2941	52.451	3.92157
	198.5	116.176	109.314	107.353	106.863		198.5	73.0392	110.294	74.5098	76.9608	66.1765	73.0392	66.6667	72.0588	69.6078		198.5	35.7843	51.9608	1.96078
	199	116.176	109.314	107.353	106.373		199	72.549	110.294	74.5098	76.9608	66.1765	73.0392	66.1765	71.5686	69.6078		199	34.8039	52.451	1.96078
	199.5	116.176	109.314	106.373	106.373		199.5	73.0392	110.294	75	76.9608	66.1765	73.5294	66.1765	72.0588	69.6078		199.5	35.2941	51.9608	2.45098
	200	116.176	109.314	106.863	106.863		200	72.549	110.294	74.5098	76.9608	65.6863	74.0196	66.1765	72.0588	69.6078		200	35.7843	51.9608	0.980392
	200.5	116.176	109.314	106.863	106.863		200.5	72.549	110.294	75	77.451	66.1765	74.0196	66.6667	72.0588	69.6078		200.5	35.2941	52.9412	0.325656
	201	116.176	109.314	106.373	106.373		201	73.0392	110.294	75	76.9608	66.1765	74.0196	66.6667	71.5686	70.098		201	34.8039	51.9608	0.325656
	201.5	116.176	109.314	106.373	106.863		201.5	73.0392	110.294	74.5098	77.451	66.6667	74.0196	66.6667	72.0588	70.098		201.5	34.8039	51.9608	0.325656
	202	116.176	109.314	106.863	106.863		202	73.0392	110.294	75	77.451	66.6667	74.0196	67.1569	72.0588	70.098		202	35.2941	51.9608	0.325656
	202.5	116.176	109.314	106.863	106.863		202.5	73.5294	110.294	75.4902	77.451	66.6667	74.0196	66.1765	72.549	70.098		202.5	35.7843	52.451	0.490196
	203	116.176	109.314	106.863	106.863		203	73.0392	110.294	75.4902	77.451	66.6667	74.0196	66.1765	72.0588	70.5882		203	35.2941	52.9412	0.490196
	203.5	116.176	109.314	107.353	106.863		203.5	73.5294	110.294	75.4902	77.9412	67.1569	74.5098	66.6667	72.0588	70.098		203.5	35.2941	52.451	2.45098
	204	116.176	109.314	106.863	106.863		204	73.5294	110.294	75	77.451	66.6667	74.5098	66.1765	72.549	70.098		204	35.2941	51.9608	0.490196
	204.5	116.176	109.314	106.373	106.863		204.5	74.0196	110.294	75.4902	77.9412	67.1569	74.5098	66.6667	72.549	70.098		204.5	35.2941	51.9608	4.90196
	205	116.176	109.314	106.863	106.863		205	74.0196	110.784	75.4902	77.9412	67.1569	75	67.6471	73.0392	70.098		205	35.2941	51.9608	7.84314
	205.5	116.176	109.314	107.353	106.863		205.5	74.0196	110.294	75.9804	78.4314	67.1569	74.5098	67.6471	73.0392	70.098		205.5	35.7843	51.9608	4.41176
	206	116.176	109.314	106.373	106.863		206	74.5098	110.784	75.4902	78.4314	67.1569	74.5098	67.6471	72.549	70.5882		206	36.2745	52.451	5.39216
	206.5	116.176	109.314	106.863	106.863		206.5	73.5294	110.294	75.4902	77.9412	67.1569	75	66.6667	73.0392	71.0784		206.5	35.2941	52.451	4.90196
	207	116.176	109.314	106.373	106.863		207	73.5294	110.294	75.4902	78.4314	67.6471	75	67.1569	73.0392	71.0784		207	36.7647	52.451	5.39216
	207.5	116.176	109.314	106.373	106.863		207.5	74.0196	110.294	75.9804	78.9216	67.6471	75	67.1569	73.0392	71.0784		207.5	37.2549	51.9608	4.90196
	208	116.176	108.824	106.373	107.353		208	73.5294	110.294	75.9804	78.4314	67.6471	75.4902	67.6471	73.5294	71.0784		208	37.2549	51.9608	3.43137
	208.5	116.176	109.314	106.863	106.863		208.5	74.5098	110.784	75.9804	78.9216	67.6471	75.4902	68.1372	73.5294	71.0784		208.5	37.2549	51.9608	4.90196
	209	116.176	109.314	106.373	106.863		209	74.5098	110.784	75.9804	78.4314	67.6471	75.4902	68.1372	73.5294	71.0784		209	37.7451	51.4706	6.37255
	209.5	116.176	109.314	106.863	106.863		209.5	74.5098	110.294	76.4706	78.9216	68.1372	75.9804	68.1372	73.5294	71.5686		209.5	37.7451	51.4706	3.92157
	210	116.176	109.804	106.373	106.863		210	74.5098	110.784	76.4706	79.4118	68.1372	75.9804	68.1372	74.0196	71.5686		210	37.7451	51.9608	3.92157
	210.5	116.176	109.314	106.863	106.863		210.5	74.5098	110.784	76.9608	78.9216	68.1372	75.4902	68.1372	73.5294	71.5686		210.5	37.7451	51.9608	5.88235
	211	116.176	109.314	105.882	106.863		211	74.5098	110.294	76.4706	79.4118	68.1372	75	68.6274	73.5294	71.5686		211	38.2353	51.4706	3.92157
	211.5	116.176	109.314	106.373	106.863		211.5	75	110.294	76.4706	79.4118	68.1372	75.4902	68.1372	74.0196	72.0588		211.5	37.7451	51.9608	3.92157
	212	116.176	109.314	106.373	106.863		212	75	110.294	76.9608	78.9216	68.6274	75.9804	68.1372	74.0196	72.0588		212	37.7451	51.9608	3.92157
	212.5	116.176	109.314	106.373	106.863		212.5	75	110.294	76.9608	79.4118	68.6274	76.4706	68.6274	74.0196	72.0588		212.5	37.2549	50.9804	4.90196
	213	116.176	109.314	106.373	106.863		213	75	110.294	76.9608	79.4118	68.6274	76.4706	68.6274	74.0196	72.549		213	37.7451	51.4706	5.88235
	213.5	116.176	109.314	106.373	106.863		213.5	75	110.294	76.9608	79.4118	68.6274	75.9804	69.1176	74.5098	72.549		213.5	37.2549	51.9608	2.45098
	214	116.176	109.314	107.353	106.863		214	75	110.784	76.9608	79.4118	69.1176	75.9804	68.6274	74.5098	72.549		214	37.7451	51.4706	1.47059
	214.5	116.176	109.314	107.353	106.863		214.5	75	110.294	77.451	79.4118	69.1176	76.4706	69.1176	74.0196	72.549		214.5	37.7451	51.4706	2.45098
	215	116.176	109.314	107.353	106.863		215	75	110.294	77.451	79.4118	68.6274	76.4706	69.1176	74.5098	72.549		215	37.2549	50.9804	2.94118
	215.5	116.176	109.314	106.863	106.863		215.5	75.4902	110.294	77.451	79.902	68.6274	76.4706	68.6274	75	73.0392		215.5	37.7451	51.4706	1.96078
	216	116.176	109.314	106.373	106.863		216	75	110.294	77.451	79.902	69.1176	76.4706	69.1176	75	73.0392		216	37.7451	50.9804	1.47059
	216.5	116.176	109.314	106.863	106.863		216.5	75.4902	110.294	77.451	79.902	69.1176	76.4706	69.1176	75	73.0392		216.5	37.7451	51.9608	1.96078
	217	116.176	109.314	106.373	106.863		217	75.4902	110.294	77.451	80.3922	69.1176	76.9608	69.1176	74.5098	73.0392		217	37.7451	51.4706	3.92157
	217.5	116.176	109.314	106.373	106.863		217.5	75.4902	110.294	77.451	80.3922	69.1176	76.4706	69.1176	74.5098	73.0392		217.5	37.7451	51.4706	3.43137
	218	116.176	109.314	106.863	106.863		218	75.4902	110.294	77.451	79.902	69.1176	77.451	69.1176	75	73.0392		218	37.7451	51.4706	2.45098
	218.5	116.176	109.314	106.863	106.863		218.5	75.4902	110.294	77.9412	79.902	69.1176	77.451	69.1176	75	73.0392		218.5	37.2549	51.9608	1.96078
	219	116.176	109.314	106.373	106.863		219	75.4902	110.294	77.9412	80.3922	70.098	76.9608	69.6078	75	73.0392		219	38.2353	51.4706	2.45098
	219.5	116.176	109.314	106.373	106.863		219.5	75.9804	110.294	78.4314	79.902	69.6078	76.9608	70.098	75.4902	73.0392		219.5	37.7451	51.4706	1.96078
	220	116.176	109.314	107.353	106.863		220	75.9804	110.784	77.9412	80.3922	69.6078	76.9608	70.5882	75	73.0392		220	38.2353	51.9608	1.47059
	220.5	116.176	109.314	106.373	106.863		220.5	75.9804	110.784	77.9412	80.3922	70.098	76.9608	70.098	75	73.5294		220.5	38.2353	51.9608	0.65479
	221	116.176	109.314	106.863	106.863		221	75.9804	110.784	77.9412	80.8824	69.6078	77.451	70.098	75.4902	73.5294		221	38.2353	50.9804	0.490196
	221.5	116.176	109.314	105.882	106.863		221.5	75.9804	110.784	77.9412	80.8824	70.5882	77.9412	69.6078	75.9804	73.0392		221.5	38.7255	50.9804	2.45098
	222	116.176	109.314	105.882	107.353		222	75.9804	110.294	78.4314	81.3726	70.098	77.9412	69.6078	76.4706	73.5294		222	38.2353	51.4706	2.94118
	222.5	116.176	109.314	106.373	106.863		222.5	75.4902	110.294	78.4314	80.8824	70.098	77.9412	70.098	75.9804	73.5294		222.5	37.7451	50.9804	3.92157
	223	116.176	109.314	106.373	106.863		223	75.9804	110.294	78.4314	80.8824	70.098	77.9412	70.098	75.9804	74.0196		223	37.7451	50.4902	5.88235
	223.5	116.176	109.314	106.373	106.863		223.5	76.4706	109.804	78.4314	80.8824	70.098	77.9412	70.098	76.4706	74.5098		223.5	37.7451	50.9804	2.45098
	224	116.176	109.314	106.373	106.863		224	75.9804	110.294	78.9216	80.8824	70.5882	77.9412	70.5882	76.4706	74.5098		224	38.7255	50.9804	1.47059
	224.5	116.176	109.314	106.373	106.863		224.5	75.9804	110.784	78.9216	81.3726	70.098	77.9412	70.5882	75.9804	74.5098		224.5	37.7451	51.9608	2.45098
	225	116.176	109.804	106.373	106.863		225	75.4902	110.784	78.4314	81.3726	71.0784	78.4314	70.098	75.9804	74.0196		225	37.7451	51.4706	2.94118
	225.5	116.667	109.804	106.863	106.863		225.5	75.9804	110.294	78.9216	81.3726	71.0784	78.4314	70.5882	75.9804	74.5098		225.5	37.7451	51.4706	1.96078
	226	116.667	109.314	106.373	106.863		226	75.9804	109.804	78.9216	81.3726	70.5882	78.4314	71.0784	76.4706	74.5098		226	37.2549	51.4706	1.47059
	226.5	116.176	109.314	106.373	106.863		226.5	76.4706	110.294	78.9216	81.3726	70.5882	78.4314	71.0784	75.9804	75		226.5	37.7451	51.4706	1.96078
	227	116.176	109.314	105.882	106.863		227	76.4706	110.294	78.9216	81.3726	71.0784	78.9216	71.0784	76.4706	74.5098		227	37.7451	50.9804	3.92157
	227.5	116.176	109.314	106.373	107.353		227.5	76.4706	110.294	78.9216	81.3726	71.0784	78.9216	71.5686	76.4706	75		227.5	37.7451	51.4706	3.43137
	228	116.176	109.314	106.373	106.863		228	76.4706	110.294	78.9216	81.3726	71.0784	78.9216	71.5686	76.9608	75		228	37.7451	51.4706	2.45098
	228.5	116.667	109.314	105.882	106.863		228.5	76.4706	110.294	79.4118	81.3726	71.0784	78.9216	71.5686	76.9608	75		228.5	37.7451	51.4706	1.96078
	229	116.176	109.314	105.882	107.353		229	76.9608	110.294	79.4118	81.3726	71.5686	78.9216	71.5686	76.4706	75		229	37.7451	50.9804	2.45098
	229.5	116.176	109.314	106.373	106.863		229.5	76.9608	110.294	79.4118	81.3726	72.0588	78.9216	71.5686	76.4706	75		229.5	37.2549	50.4902	1.96078
	230	116.176	109.804	106.373	106.863		230	77.451	109.804	79.4118	81.3726	71.5686	79.4118	71.5686	76.9608	75		230	36.7647	50.9804	1.47059
	230.5	116.176	109.314	106.373	106.863		230.5	76.9608	110.784	79.4118	81.8628	71.5686	78.9216	72.0588	76.9608	75		230.5	36.7647	50.9804	0.321457
	231	116.176	109.314	105.882	106.863		231	76.9608	110.784	79.4118	81.8628	71.0784	78.9216	72.0588	77.451	75.4902		231	37.7451	51.4706	0.490196
	231.5	116.176	109.314	105.392	106.863		231.5	76.9608	110.784	79.4118	81.8628	71.5686	79.4118	72.0588	77.9412	75.4902		231.5	37.7451	51.4706	2.45098
	232	116.176	109.314	105.392	106.863		232	76.9608	110.294	79.4118	82.3529	72.0588	79.4118	72.0588	77.9412	75.4902		232	37.2549	51.4706	2.94118
	232.5	116.667	109.314	106.373	106.863		232.5	76.9608	110.294	79.4118	81.8628	72.549	79.902	72.0588	77.451	75.4902		232.5	37.7451	50.9804	3.92157
	233	116.176	109.314	105.882	106.863		233	76.9608	110.294	79.4118	82.3529	72.549	79.902	72.549	77.451	75.4902		233	37.7451	51.4706	1.96078
	233.5	116.176	109.314	105.882	106.863		233.5	77.451	110.294	79.4118	82.3529	72.0588	79.902	72.549	77.451	75.9804		233.5	37.7451	51.4706	1.96078
	234	116.176	109.314	105.882	106.863		234	76.9608	110.294	79.902	82.8431	72.0588	79.4118	73.0392	77.9412	76.4706		234	38.2353	50.9804	2.45098
	234.5	116.176	109.804	106.863	106.863		234.5	76.9608	110.294	79.902	82.8431	72.0588	79.902	73.0392	77.9412	76.4706		234.5	37.7451	51.4706	0.980392
	235	116.176	109.804	105.882	106.863		235	76.9608	110.294	79.902	82.8431	72.0588	79.902	72.549	77.451	75.9804		235	37.7451	50.9804	1.96078
	235.5	116.176	109.314	106.373	106.863		235.5	76.9608	110.294	79.902	82.8431	72.549	80.3922	72.549	78.4314	76.4706		235.5	38.2353	50.4902	1.96078
	236	116.667	109.804	106.373	106.863		236	77.451	110.294	80.3922	82.8431	72.549	79.902	72.549	77.9412	76.4706		236	37.7451	51.4706	2.45098
	236.5	116.667	109.314	106.863	106.863		236.5	77.451	110.784	79.902	82.8431	72.549	79.902	72.549	77.9412	76.4706		236.5	37.2549	51.4706	0.980392
	237	116.667	109.314	105.392	107.353		237	77.451	110.294	79.902	82.8431	72.549	80.3922	73.0392	78.4314	76.4706		237	36.7647	51.4706	0.490196
	237.5	116.667	109.314	105.392	106.863		237.5	77.451	110.294	80.3922	82.8431	73.0392	80.3922	73.0392	78.4314	76.4706		237.5	37.2549	51.4706	0.490196
	238	116.667	109.804	105.882	106.863		238	77.9412	110.294	80.3922	82.8431	73.0392	80.3922	72.549	78.4314	76.4706		238	37.2549	51.4706	2.45098
	238.5	116.667	109.804	105.392	106.863		238.5	77.451	110.784	80.3922	83.3333	73.0392	80.3922	73.0392	78.4314	76.9608		238.5	36.7647	51.4706	0.490196
	239	116.667	109.314	106.373	106.863		239	77.451	110.784	80.3922	83.3333	73.0392	80.3922	73.0392	78.4314	76.9608		239	37.2549	51.4706	4.90196
	239.5	116.667	109.314	106.863	106.863		239.5	77.9412	110.294	80.8824	83.3333	72.549	80.3922	73.0392	78.9216	76.4706		239.5	37.2549	50.4902	7.84314
	240	116.667	109.804	106.373	106.863		240	77.451	110.294	80.8824	83.3333	73.0392	80.8824	73.5294	78.9216	76.9608		240	37.7451	51.4706	4.41176
	240.5	116.176	109.804	106.373	106.863		240.5	77.451	110.294	80.8824	83.8235	73.5294	80.8824	73.0392	78.9216	76.9608		240.5	37.7451	51.4706	5.39216
	241	116.667	109.804	105.882	106.863		241	77.451	110.294	80.8824	84.3137	74.0196	80.8824	73.5294	78.9216	76.9608		241	37.2549	50.9804	4.90196
	241.5	116.667	109.804	106.373	106.863		241.5	77.9412	110.294	80.3922	84.3137	73.5294	80.8824	74.0196	78.9216	77.451		241.5	36.7647	50.9804	5.39216
	242	116.667	109.804	105.882	106.863		242	78.4314	110.294	80.8824	84.3137	74.0196	80.8824	74.0196	78.9216	77.451		242	37.2549	50.4902	4.90196
	242.5	116.667	109.804	106.373	106.863		242.5	77.9412	110.294	80.8824	84.3137	74.0196	81.3726	74.0196	79.4118	77.9412		242.5	36.7647	51.4706	3.43137
	243	116.667	109.804	106.863	106.863		243	78.4314	110.294	80.8824	83.8235	74.0196	81.3726	74.0196	79.4118	77.9412		243	37.2549	51.4706	4.90196
	243.5	116.667	109.804	106.373	106.863		243.5	77.9412	110.294	80.8824	84.3137	74.0196	80.8824	74.0196	79.4118	77.451		243.5	37.2549	50.4902	6.37255
	244	116.667	109.804	106.373	106.863		244	77.9412	110.784	81.3726	84.3137	74.0196	80.8824	74.0196	78.9216	77.9412		244	37.2549	50.4902	3.92157
	244.5	116.667	109.804	106.373	106.863		244.5	77.9412	110.294	80.8824	84.3137	74.5098	81.3726	74.0196	79.4118	77.451		244.5	37.2549	50.9804	3.92157
	245	116.667	109.804	106.373	106.863		245	77.9412	110.294	81.3726	84.3137	74.0196	81.3726	74.0196	79.4118	78.4314		245	37.7451	50.9804	5.88235
	245.5	116.667	109.804	105.882	106.863		245.5	77.9412	110.294	81.3726	84.8039	74.0196	81.3726	74.0196	80.3922	78.4314		245.5	37.7451	50	3.92157
	246	116.667	109.804	105.392	106.863		246	77.9412	110.294	81.3726	84.3137	74.0196	81.3726	74.0196	80.3922	78.4314		246	37.2549	50.9804	3.92157
	246.5	116.667	109.804	105.882	106.863		246.5	77.9412	110.294	80.8824	84.8039	74.5098	81.8628	74.5098	79.902	78.4314		246.5	37.7451	51.4706	3.92157
	247	116.667	109.804	105.882	106.863		247	78.4314	110.294	81.3726	84.8039	74.5098	82.3529	75	79.902	78.4314		247	37.7451	50.9804	4.90196
	247.5	116.667	109.804	106.373	106.863		247.5	78.4314	110.784	81.3726	84.8039	74.5098	81.8628	74.5098	79.902	78.4314		247.5	37.2549	50.9804	5.88235
	248	116.667	109.804	106.863	106.863		248	78.4314	110.784	81.3726	84.8039	74.5098	81.8628	75	79.902	78.4314		248	37.2549	50.4902	2.45098
	248.5	116.667	109.804	106.373	106.863		248.5	77.9412	110.294	81.3726	84.8039	75	81.8628	74.5098	80.3922	78.4314		248.5	37.2549	50.4902	1.47059
	249	116.667	109.804	105.882	106.863		249	77.9412	109.804	81.3726	85.2941	75	81.8628	74.5098	80.3922	78.4314		249	37.2549	50.9804	2.45098
	249.5	116.667	109.804	105.882	106.863		249.5	78.9216	110.294	81.8628	85.2941	75	82.3529	75	80.3922	78.4314		249.5	36.7647	50.9804	2.94118
	250	116.667	109.804	105.882	106.863		250	78.4314	110.294	81.8628	85.2941	75	81.8628	75	80.3922	78.4314		250	36.7647	50.9804	1.96078
	250.5	116.667	109.804	105.882	106.863		250.5	78.4314	110.294	82.3529	85.2941	75	82.3529	75.4902	80.3922	78.9216		250.5	37.2549	50.9804	1.47059
	251	116.667	109.804	106.373	106.863		251	78.4314	110.294	81.8628	85.2941	75.4902	82.3529	75.4902	80.3922	78.4314		251	37.2549	50.9804	1.96078
	251.5	116.667	109.804	106.373	106.863		251.5	78.9216	110.294	82.3529	85.2941	75.4902	82.3529	75.4902	80.3922	78.4314		251.5	37.2549	50.9804	3.92157
	252	116.667	109.804	106.373	106.863		252	78.4314	110.294	82.3529	85.7843	75.9804	82.3529	75.4902	80.8824	78.9216		252	37.2549	50.9804	3.43137
	252.5	116.176	109.804	105.882	106.863		252.5	78.9216	110.294	81.8628	85.7843	75.9804	82.8431	75	80.8824	79.4118		252.5	37.2549	50.9804	2.45098
	253	116.667	109.804	105.882	106.863		253	78.9216	110.294	82.3529	85.2941	75.4902	82.8431	75.4902	80.8824	79.4118		253	37.2549	51.4706	1.96078
	253.5	116.667	109.804	105.882	106.863		253.5	78.9216	110.784	81.8628	85.7843	75.9804	82.8431	75.4902	80.8824	79.4118		253.5	37.2549	51.4706	2.45098
	254	116.667	109.804	106.373	106.863		254	78.9216	110.294	82.3529	85.7843	75.9804	82.3529	75.4902	80.8824	79.902		254	37.2549	50.4902	1.96078
	254.5	116.667	109.804	106.373	106.863		254.5	78.9216	110.294	82.3529	85.7843	76.4706	82.3529	75.4902	80.8824	79.4118		254.5	37.2549	50.9804	1.47059
	255	116.667	109.804	105.882	106.863		255	78.9216	109.804	82.3529	86.2745	75.9804	82.8431	75.4902	80.8824	79.4118		255	37.2549	50.4902	0
	255.5	116.667	109.804	105.882	106.863		255.5	78.9216	110.294	82.3529	86.2745	75.9804	82.8431	75.4902	81.3726	79.4118		255.5	37.2549	50.4902	0.490196
	256	116.667	109.804	105.392	106.863		256	78.4314	110.784	82.3529	86.2745	76.4706	82.8431	76.4706	80.8824	79.4118		256	37.7451	50.4902	2.45098
	256.5	116.667	109.804	105.392	106.863		256.5	78.9216	110.294	82.3529	86.2745	76.4706	82.8431	76.4706	81.3726	79.4118		256.5	37.2549	50.9804	2.94118
	257	116.667	109.804	105.882	106.863		257	78.9216	110.294	82.3529	86.2745	76.4706	83.3333	76.4706	81.8628	79.902		257	37.2549	50.9804	3.92157
	257.5	116.667	109.804	105.882	106.863		257.5	78.9216	110.294	82.3529	86.2745	76.4706	82.8431	76.9608	81.8628	80.3922		257.5	36.7647	51.4706	1.96078
	258	116.667	109.804	105.882	106.863		258	79.4118	110.294	82.3529	86.2745	76.9608	82.8431	76.4706	81.8628	79.4118		258	36.7647	50.9804	1.96078
	258.5	116.667	109.804	105.392	106.863		258.5	79.4118	110.294	82.3529	86.7647	76.4706	83.3333	76.4706	81.8628	79.902		258.5	37.2549	50.4902	2.45098
	259	116.667	109.804	105.882	106.863		259	79.4118	110.294	82.8431	86.7647	76.4706	83.3333	76.9608	81.8628	79.902		259	37.2549	50.9804	0.980392
	259.5	116.667	109.804	105.882	106.863		259.5	79.4118	110.294	82.8431	86.7647	76.9608	83.3333	76.4706	81.8628	80.3922		259.5	37.2549	51.4706	0.987433
	260	116.667	109.804	106.373	107.353		260	79.4118	110.294	82.8431	86.2745	76.9608	83.3333	76.4706	81.8628	80.3922		260	37.2549	50.4902	1.02363
	260.5	116.667	109.804	105.882	106.863		260.5	79.4118	110.294	82.8431	86.2745	76.9608	83.3333	76.9608	82.3529	79.902		260.5	36.7647	50.9804	2.36326
	261	116.667	109.804	106.863	107.353		261	78.9216	110.294	82.3529	86.7647	77.451	83.3333	76.9608	82.3529	79.902		261	37.2549	50.4902	0.986533
	261.5	116.667	109.804	105.882	106.863		261.5	79.4118	110.294	82.3529	86.7647	77.451	83.3333	77.451	82.3529	80.8824		261.5	37.2549	50.4902	0.490196
	262	116.667	109.804	104.902	106.863		262	78.9216	109.804	82.3529	87.2549	77.9412	83.8235	77.451	82.3529	80.3922		262	37.2549	50.9804	0.490196
	262.5	116.667	109.804	105.392	107.353		262.5	78.9216	110.294	82.3529	86.7647	77.451	83.8235	77.451	82.3529	80.8824		262.5	36.7647	50.4902	2.45098
	263	116.667	109.804	106.373	107.353		263	79.4118	110.294	82.8431	87.2549	77.451	83.8235	77.451	82.3529	80.8824		263	37.2549	50.4902	0.490196
	263.5	116.667	109.804	105.392	106.863		263.5	79.4118	110.294	82.8431	86.7647	77.451	84.3137	77.451	82.3529	80.8824		263.5	37.2549	50.4902	4.90196
	264	116.667	109.804	104.902	106.863		264	79.4118	110.784	82.8431	86.7647	77.451	84.3137	77.451	82.3529	80.8824		264	36.7647	50.9804	7.84314
	264.5	116.667	109.804	105.882	106.863		264.5	79.4118	110.294	82.8431	87.2549	77.9412	83.8235	77.9412	82.8431	80.8824		264.5	36.7647	50.9804	4.41176
	265	116.667	109.804	106.373	106.863		265	79.4118	110.294	82.8431	87.2549	77.9412	84.3137	77.9412	82.8431	81.3726		265	37.2549	50.9804	5.39216
	265.5	116.667	109.804	105.392	106.863		265.5	79.4118	109.804	82.8431	87.2549	77.451	84.3137	77.451	82.8431	81.3726		265.5	37.2549	50.4902	4.90196
	266	116.667	109.804	105.882	106.863		266	79.4118	110.294	82.8431	87.2549	77.9412	83.8235	77.9412	82.8431	80.8824		266	36.7647	50.4902	5.39216
	266.5	116.667	109.804	106.373	106.863		266.5	79.4118	109.804	82.8431	87.2549	77.9412	83.8235	78.4314	82.8431	81.3726		266.5	37.2549	50	4.90196
	267	116.667	109.804	105.392	106.863		267	79.4118	110.294	82.8431	87.2549	78.4314	84.3137	78.4314	82.8431	81.3726		267	37.2549	50	3.43137
	267.5	116.667	109.804	105.392	106.863		267.5	79.4118	110.294	82.8431	87.7451	78.9216	84.3137	77.9412	82.8431	81.3726		267.5	36.7647	50.4902	4.90196
	268	116.667	109.804	105.882	106.863		268	79.4118	109.804	82.8431	87.7451	78.9216	84.3137	78.4314	82.8431	81.3726		268	36.7647	50.4902	6.37255
	268.5	116.667	109.804	106.373	106.863		268.5	79.4118	109.804	82.8431	87.7451	78.9216	84.3137	78.4314	83.3333	81.3726		268.5	37.2549	50.9804	3.92157
	269	116.667	110.294	105.882	106.863		269	79.4118	110.294	82.8431	87.7451	78.4314	84.8039	78.4314	83.3333	81.3726		269	37.2549	50.4902	3.92157
	269.5	116.667	109.804	105.882	106.863		269.5	79.4118	110.784	82.8431	87.7451	78.9216	84.8039	78.9216	83.3333	81.3726		269.5	37.2549	50.4902	5.88235
	270	116.667	109.804	106.373	106.863		270	79.902	110.784	82.8431	87.7451	78.9216	84.8039	78.4314	82.8431	81.3726		270	36.7647	50.9804	3.92157
	270.5	116.667	109.804	105.882	106.863		270.5	79.902	110.784	83.3333	87.7451	78.4314	84.8039	78.9216	82.8431	81.8628		270.5	37.2549	50.4902	3.92157
	271	116.667	109.804	105.392	106.863		271	79.4118	110.294	83.3333	87.7451	78.9216	84.8039	79.4118	83.3333	81.8628		271	36.2745	50.4902	3.92157
	271.5	116.667	109.804	105.392	106.863		271.5	79.4118	110.294	82.8431	88.2353	78.9216	84.8039	78.9216	83.3333	82.3529		271.5	36.2745	50	4.90196
	272	116.667	109.804	105.392	106.863		272	79.4118	110.294	83.3333	87.7451	78.9216	85.2941	78.9216	83.3333	81.8628		272	36.2745	50	5.88235
	272.5	116.667	109.804	104.902	106.863		272.5	79.902	110.294	83.3333	88.2353	79.4118	84.8039	78.9216	83.8235	82.3529		272.5	36.7647	50	2.45098
	273	116.667	109.804	105.392	106.863		273	79.902	110.294	82.8431	88.7255	79.4118	84.8039	78.9216	83.8235	82.3529		273	36.7647	50.4902	1.47059
	273.5	116.667	109.804	106.373	106.863		273.5	79.902	110.294	82.8431	88.7255	78.9216	84.8039	79.4118	83.8235	81.8628		273.5	36.2745	50.9804	2.45098
	274	116.667	109.804	106.373	106.863		274	79.902	110.294	82.8431	88.2353	79.4118	85.2941	79.4118	83.8235	81.8628		274	36.2745	50.4902	2.94118
	274.5	117.157	109.804	104.902	106.863		274.5	79.902	110.294	82.8431	88.2353	79.4118	84.8039	79.902	83.8235	82.3529		274.5	36.7647	50	1.96078
	275	116.667	109.804	104.902	106.863		275	80.3922	110.796	82.8431	88.7255	79.902	84.8039	79.902	83.8235	82.3529		275	37.2549	50.4902	1.47059
	275.5	116.667	109.804	105.882	106.863		275.5	79.902	110.796	82.8431	88.7255	79.902	85.2941	79.4118	83.8235	82.3529		275.5	37.2549	50.9804	1.96078
	276	116.667	109.804	105.882	106.863		276	79.902	110.468	83.3333	88.7255	79.902	85.2941	79.4118	83.8235	82.3529		276	36.7647	50.4902	3.92157
	276.5	116.667	110.294	106.373	106.863		276.5	80.3922	110.456	83.3333	88.7255	79.902	85.2941	79.902	83.8235	82.3529		276.5	36.7647	50.4902	3.43137
	277	116.667	109.804	105.882	106.863		277	79.902	110.986	83.3333	88.7255	79.902	85.2941	79.902	83.8235	82.3529		277	36.7647	50.4902	2.45098
	277.5	116.667	109.804	105.882	106.863		277.5	79.902	110.022	83.3333	88.7255	79.902	85.2941	79.4118	84.3137	82.8431		277.5	37.2549	50.4902	1.96078
	278	116.667	109.804	106.373	106.863		278	80.3922	110.799	83.3333	89.2157	80.3922	85.7843	80.3922	84.3137	82.3529		278	37.2549	50.4902	2.45098
	278.5	116.667	109.804	106.373	106.863		278.5	79.902	110.796	83.3333	89.2157	79.902	85.7843	79.902	84.3137	82.3529		278.5	36.7647	50	1.96078
	279	116.667	110.294	106.373	106.863		279	79.902	110.715	83.3333	89.2157	79.902	85.7843	79.902	84.3137	82.8431		279	36.2745	50.4902	1.47059
	279.5	116.667	109.804	105.882	106.863		279.5	80.3922	110.044	83.3333	89.2157	80.8824	85.7843	80.3922	84.3137	82.8431		279.5	36.7647	50.4902	3.92157
	280	116.667	109.804	105.882	106.863		280	79.902	110.659	83.3333	89.2157	80.8824	85.7843	80.3922	84.8039	82.8431		280	37.2549	49.5098	0.490196
	280.5	116.667	109.804	105.882	107.353		280.5	80.3922	110.103	83.3333	89.2157	80.8824	85.7843	80.3922	84.3137	82.8431		280.5	36.7647	50	2.45098
	281	116.667	109.804	105.882	106.863		281	80.3922	110.796	83.3333	89.2157	80.3922	85.7843	80.3922	84.3137	82.8431		281	36.7647	50.4902	2.94118
	281.5	116.667	109.804	106.863	106.863		281.5	79.902	110.796	83.3333	89.2157	80.3922	85.7843	80.3922	84.8039	82.8431		281.5	36.7647	50.4902	3.92157
	282	116.667	109.804	105.882	106.863		282	79.902		83.3333	89.2157	80.3922	85.7843	80.3922	84.8039	82.8431		282	36.2745	50	5.88235
	282.5	116.667	109.804	104.902	106.863		282.5	79.902		83.3333	89.2157	80.3922	86.2745	80.3922	84.3137	83.3333		282.5	36.2745	50	2.45098
	283	116.667	109.804	105.392	106.863		283	80.3922		83.3333	89.2157	80.8824	86.2745	80.3922	84.8039	83.3333		283	36.2745	50	1.47059
	283.5	116.667	109.804	105.392	106.863		283.5	80.3922		83.3333	89.2157	80.3922	85.7843	80.8824	84.8039	83.3333		283.5	36.7647	50.4902	2.45098
	284	116.667	109.804	105.392	106.863		284	80.3922		83.3333	89.2157	80.3922	85.7843	80.8824	84.8039	83.3333		284	36.7647	50.4902	2.94118
	284.5	116.667	109.804	105.392	106.863		284.5	80.3922		83.3333	89.7059	80.8824	86.2745	80.8824	84.8039	83.3333		284.5	36.7647	50	1.96078
	285	117.157	109.804	106.373	106.863		285	80.3922		83.3333	89.7059	81.3726	86.7647	81.3726	84.8039	83.8235		285	36.7647	50	1.47059
	285.5	116.667	109.804	106.373	106.863		285.5	80.3922		83.3333	90.1961	81.3726	86.2745	81.3726	85.2941	83.3333		285.5	36.2745	50.4902	1.96078
	286	116.667	109.804	106.373	106.863		286	80.3922		83.3333	90.1961	81.3726	86.7647	81.3726	85.2941	83.8235		286	35.7843	50	3.92157
	286.5	116.667	109.804	106.863	107.353		286.5	79.902		83.3333	90.1961	81.8628	86.7647	81.8628	85.2941	83.8235		286.5	36.2745	50	3.43137
	287	116.667	109.804	105.882	107.353		287	80.3922		83.3333	89.7059	81.3726	86.7647	81.8628	85.2941	83.3333		287	36.2745	50	2.45098
	287.5	116.667	109.804	106.863	107.353		287.5	80.3922		83.8235	90.1961	81.3726	86.7647	81.8628	85.2941	83.8235		287.5	36.2745	50	1.96078
	288	116.667	109.804	105.392	107.353		288	80.8824		83.3333	90.1961	81.3726	86.7647	81.8628	85.2941	83.8235		288	36.7647	50	2.45098
	288.5	116.667	109.804	105.392	107.353		288.5	80.8824		83.3333	90.1961	81.3726	86.7647	81.8628	85.2941	83.8235		288.5	36.7647	50.4902	1.96078
	289	116.667	109.804	105.392	106.863		289	80.8824		83.8235	90.1961	81.3726	86.7647	81.3726	85.2941	83.8235		289	36.7647	50	1.47059
	289.5	116.667	109.804	106.373	106.863		289.5	80.8824		83.8235	90.1961	81.8628	86.7647	81.8628	85.2941	83.8235		289.5	36.7647	50	3.92157
	290	116.667	109.804	105.882	107.353		290	80.8824		83.8235	90.6863	81.8628	86.7647	81.8628	85.2941	83.8235		290	37.2549	50	0.490196
	290.5	116.667	109.804	106.373	107.353		290.5	80.8824		83.8235	90.1961	81.8628	86.7647	81.8628	85.7843	84.3137		290.5	36.7647	49.0196	2.45098
	291	116.667	109.804	105.392	107.353		291	80.8824		83.8235	90.6863	81.8628	87.2549	82.3529	85.7843	84.3137		291	37.2549	49.5098	2.94118
	291.5	116.667	109.804	105.392	106.863		291.5	80.8824		83.8235	90.6863	81.8628	87.2549	82.3529	85.7843	84.3137		291.5	37.2549	49.5098	3.92157
	292	116.667	109.804	105.392	106.863		292	80.8824		83.8235	90.6863	81.8628	86.7647	82.3529	85.7843	84.3137		292	37.2549	50	1.96078
	292.5	116.667	109.804	105.882	106.863		292.5	80.3922		83.8235	90.6863	82.3529	86.7647	82.3529	85.7843	83.8235		292.5	36.2745	50.4902	1.96078
	293	116.667	109.804	106.373	106.863		293	80.8824		83.8235	90.6863	81.8628	87.2549	82.8431	86.2745	84.3137		293	36.7647	50	2.45098
	293.5	116.667	109.804	105.392	107.353		293.5	80.8824		83.8235	90.6863	82.3529	87.2549	82.8431	86.2745	84.3137		293.5	36.7647	50	0.980392
	294	116.667	109.804	105.882	106.863		294	80.8824		83.8235	91.1765	82.3529	87.2549	82.3529	85.7843	84.3137		294	36.7647	50	3.92157
	294.5	116.667	109.804	105.882	106.863		294.5	80.8824		83.8235	91.1765	82.3529	87.2549	82.8431	85.7843	84.3137		294.5	36.2745	50	2.45098
	295	116.667	109.804	105.392	106.863		295	80.8824		83.8235	90.6863	82.3529	87.2549	82.8431	85.7843	84.3137		295	36.7647	50	0.980392
	295.5	116.667	109.804	105.882	106.863		295.5	81.3726		84.3137	91.1765	82.3529	87.2549	82.8431	86.2745	84.3137		295.5	36.7647	49.5098	0.325656
	296	116.667	109.804	106.373	106.863		296	80.8824		83.8235	90.6863	82.3529	87.2549	82.8431	86.2745	84.8039		296	36.7647	50	0.490196
	296.5	116.667	109.804	106.373	107.353		296.5	80.8824		83.8235	91.1765	82.3529	87.2549	82.8431	86.2745	84.8039		296.5	36.7647	50	0.490196
	297	116.667	109.804	105.882	106.863		297	80.8824		84.3137	91.1765	82.8431	87.7451	82.8431	86.7647	84.8039		297	36.7647	50	2.45098
	297.5	116.667	109.804	105.392	106.863		297.5	80.8824		84.3137	91.6667	82.3529	87.7451	83.3333	86.7647	85.2941		297.5	36.2745	50	0.490196
	298	116.667	109.804	105.392	106.863		298	80.8824		84.3137	91.6667	82.3529	87.2549	83.3333	86.7647	84.8039		298	36.7647	49.5098	4.90196
	298.5	116.667	109.804	105.392	106.863		298.5	80.8824		83.8235	91.6667	82.8431	87.7451	82.8431	86.7647	84.8039		298.5	36.7647	49.5098	7.84314
	299	116.667	109.804	105.882	107.353		299	80.8824		83.8235	91.6667	82.8431	87.7451	83.3333	86.2745	84.8039		299	36.2745	49.5098	4.41176
	299.5	116.667	109.804	105.392	106.863		299.5	80.8824		83.8235	91.1765	82.8431	87.2549	82.8431	86.2745	84.8039		299.5	36.2745	49.5098	5.39216
	300	116.667	109.804	105.392	106.863		300	81.3726		83.8235	91.6667	82.8431	87.7451	83.3333	86.7647	84.8039		300	36.2745	50	4.90196
	300.5	117.157	109.804	105.392	106.863		300.5	81.3726		83.8235	91.6667	82.8431	87.7451	83.3333	86.7647	84.8039		300.5	36.2745	49.0196	5.39216
	301	116.667	109.804	105.392	107.353		301	81.3726		84.3137	91.6667	83.3333	87.7451	83.3333	86.7647	84.8039		301	36.2745	49.5098	4.90196
	301.5	116.667	109.804	106.373	106.863		301.5	81.3726		84.3137	91.6667	83.3333	88.2353	83.3333	86.7647	84.8039		301.5	36.7647	49.5098	3.43137
	302	116.667	109.804	105.882	106.863		302	81.3726		84.3137	91.6667	82.8431	88.2353	83.3333	86.7647	85.2941		302	36.7647	50	4.90196
	302.5	116.667	109.804	105.882	106.863		302.5	81.8628		84.3137	91.6667	83.3333	88.2353	83.8235	87.2549	85.2941		302.5	36.7647	49.5098	6.37255
	303	116.667	109.804	105.882	106.863		303	81.3726		84.3137	91.6667	83.3333	87.7451	83.8235	86.7647	85.7843		303	36.7647	49.0196	3.92157
	303.5	116.667	109.804	105.882	106.863		303.5	81.8628		84.3137	92.1569	83.8235	88.2353	83.8235	87.2549	85.2941		303.5	36.7647	49.5098	3.92157
	304	116.667	109.804	105.392	106.863		304	81.8628		84.3137	92.1569	83.8235	88.2353	83.8235	87.2549	85.7843		304	36.2745	49.0196	5.88235
	304.5	116.667	109.804	104.902	106.863		304.5	81.3726		84.3137	92.6471	83.8235	88.2353	84.3137	87.2549	85.2941		304.5	36.2745	50	3.92157
	305	116.667	109.804	105.392	106.863		305	81.8628		84.3137	92.6471	83.8235	88.2353	84.3137	87.2549	85.2941		305	36.2745	49.5098	3.92157
	305.5	117.157	109.804	105.882	106.863		305.5	81.8628		84.3137	92.6471	84.3137	88.7255	84.3137	87.2549	85.2941		305.5	36.7647	49.5098	3.92157
	306	116.667	109.804	105.882	106.863		306	81.3726		84.3137	92.1569	83.8235	88.2353	84.3137	87.7451	85.7843		306	36.7647	49.0196	4.90196
	306.5	116.667	109.804	105.882	106.863		306.5	81.3726		84.3137	92.1569	83.8235	88.7255	84.3137	87.7451	85.7843		306.5	36.7647	49.0196	5.88235
	307	116.667	109.804	105.882	107.353		307	81.3726		84.3137	92.6471	83.8235	88.7255	84.3137	87.7451	85.7843		307	36.7647	49.0196	2.45098
	307.5	116.667	109.804	105.392	106.863		307.5	81.8628		84.3137	92.6471	83.8235	88.7255	84.3137	87.7451	85.7843		307.5	36.7647	49.5098	1.47059
	308	116.667	109.804	105.392	106.863		308	81.8628		84.3137	92.6471	84.3137	88.7255	84.3137	87.7451	85.2941		308	36.7647	49.5098	2.45098
	308.5	116.667	110.294	105.392	106.863		308.5	81.3726		84.8039	93.1372	84.3137	88.2353	84.3137	87.7451	85.7843		308.5	36.7647	49.5098	2.94118
	309	116.667	110.294	106.373	106.863		309	81.8628		84.8039	93.1372	84.3137	88.7255	84.3137	87.7451	85.7843		309	36.7647	49.5098	1.96078
	309.5	116.667	109.804	105.882	106.863		309.5	81.8628		84.8039	92.6471	84.8039	88.7255	84.3137	87.7451	85.7843		309.5	36.7647	50	1.47059
	310	116.667	109.804	105.392	106.863		310	81.3726		84.8039	93.1372	84.8039	88.7255	84.8039	87.7451	85.7843		310	36.7647	49.5098	1.96078
	310.5	117.157	109.804	105.882	106.863		310.5	82.3529		84.8039	93.1372	84.3137	88.7255	84.8039	87.7451	85.2941		310.5	36.7647	49.5098	3.92157
	311	117.157	109.804	105.392	106.863		311	82.3529		84.8039	93.1372	84.8039	88.7255	84.8039	87.7451	86.2745		311	36.2745	49.5098	3.43137
	311.5	116.667	109.804	105.392	106.863		311.5	82.3529		84.8039	93.1372	84.8039	88.7255	84.8039	87.7451	85.7843		311.5	36.7647	49.0196	2.45098
	312	116.667	109.804	105.392	106.863		312	81.8628		84.8039	93.1372	84.8039	89.2157	84.8039	87.7451	85.7843		312	36.7647	49.0196	1.96078
	312.5	117.157	109.804	104.902	106.863		312.5	82.3529		84.3137	93.1372	84.8039	89.2157	85.2941	88.2353	86.2745		312.5	36.7647	49.0196	2.45098
	313	117.157	109.804	104.902	106.863		313	81.8628		84.8039		84.3137	89.2157	85.2941	87.7451	86.2745		313	37.2549	49.5098	1.96078
	313.5	116.667	109.804	105.392	106.863		313.5	82.3529		84.8039		84.8039	88.7255	85.2941	88.2353	86.2745		313.5	36.7647	49.0196	1.47059
	314	117.157	109.804	105.392	106.863		314	82.3529		84.8039		84.3137	89.2157	85.7843	88.7255	86.2745		314	36.7647	49.0196	3.43137
	314.5	117.157	109.804	104.412	106.863		314.5	81.8628		84.8039		84.3137	89.2157	85.7843	88.7255	86.2745		314.5	36.7647	49.5098	0.490196
	315	116.667	109.804	104.902	106.863		315	81.8628		84.8039		84.3137	89.2157	85.7843	88.2353	86.2745		315	37.7451	49.5098	2.45098
	315.5	116.667	109.804	105.392	106.863		315.5	82.3529		84.8039		84.8039	89.2157	85.2941	88.2353	86.2745		315.5	37.2549	49.5098	2.94118
	316	116.667	109.804	104.902	107.353		316	82.3529		84.8039		84.8039	89.2157	85.7843	88.7255	86.7647		316	36.7647	49.0196	3.92157
	316.5	116.667	110.294	106.373	106.863		316.5	82.3529		84.8039		85.2941	89.2157	85.7843	88.7255	86.2745		316.5	36.7647	49.5098	1.96078
	317	116.667	110.294	105.882	106.863		317	82.3529		84.8039		85.2941	89.2157	85.7843	88.7255	86.7647		317	36.7647	49.0196	1.96078
	317.5	116.667	110.294	105.392	106.863		317.5	82.3529		84.8039		85.2941	89.2157	85.7843	88.2353	86.7647		317.5	36.7647	49.0196	2.45098
	318	116.667	109.804	105.392	106.863		318	82.3529		84.8039		85.7843	89.2157	85.7843	88.7255	86.7647		318	36.2745	49.5098	0.980392
	318.5	116.667	109.804	104.902	106.863		318.5	82.3529		84.8039		85.2941	89.2157	85.7843	88.7255	86.7647		318.5	36.2745	49.0196	0.321323
	319	116.667	109.804	104.902	106.863		319	82.3529		85.2941		85.2941	89.2157	85.7843	88.7255	86.2745		319	36.2745	48.5294	0.324426
	319.5	116.667	110.294	105.392	106.863		319.5	82.8431		85.2941		85.2941	89.7059	85.7843	88.7255	86.7647		319.5	36.7647	49.0196	0.365784
	320	116.667	110.294	105.392	106.863		320	82.3529		85.2941		85.2941	89.7059	85.7843	89.2157	86.7647		320	36.7647	49.0196	0.0934257
	320.5	117.157	110.294	105.392	106.863		320.5	82.3529		85.2941		85.7843	89.7059	86.2745	89.2157	86.2745		320.5	36.7647	48.5294	0.490196
	321	117.157	110.294	105.392	107.353		321	82.3529		85.2941		85.7843	89.7059	86.7647	89.2157	86.7647		321	36.7647	48.5294	0.490196
	321.5	117.157	110.294	105.392	107.353		321.5	82.8431		85.2941		85.2941	89.7059	86.7647	89.2157	86.7647		321.5	36.7647	48.5294	2.45098
	322	117.157	109.804	105.392	106.863		322	82.8431		85.2941		85.7843	89.7059	86.7647	89.2157	86.7647		322	36.7647	48.5294	0.490196
	322.5	116.667	110.294	104.902	107.353		322.5	82.8431		85.2941		85.7843	89.7059	86.7647	89.2157	86.7647		322.5	36.2745	48.0392	4.90196
	323	117.157	110.294	105.392	107.353		323	83.3333		85.2941		85.7843	89.7059	86.7647	89.2157	86.7647		323	37.2549	48.0392	7.84314
	323.5	117.157	110.294	105.392	107.353		323.5	82.8431		85.2941		85.7843	89.7059	86.2745	89.2157	86.7647		323.5	36.7647	49.0196	4.41176
	324	117.157	110.294	105.882	107.353		324	82.8431		85.2941		85.7843	89.7059	86.2745	89.2157	87.2549		324	35.7843	49.0196	5.39216
	324.5	116.667	109.804	105.882	106.863		324.5	82.8431		85.7843		85.7843	89.7059	86.7647	89.2157	86.7647		324.5	35.7843	49.0196	4.90196
	325	116.667	110.294	105.392	106.863		325	82.8431		85.7843		85.7843	90.1961	86.7647	89.2157	87.2549		325	36.2745	48.5294	5.39216
	325.5	116.667	109.804	105.882	106.863		325.5	82.8431		85.7843		85.7843	90.1961	86.7647	89.7059	87.2549		325.5	35.7843	49.0196	4.90196
	326	116.667	110.294	105.392	106.863		326	83.3333		85.7843		85.7843	90.1961	87.2549	89.7059	87.2549		326	36.2745	48.5294	3.43137
	326.5	116.667	109.804	104.902	107.353		326.5	83.3333		85.7843		85.7843	90.1961	87.2549	89.7059	87.2549		326.5	36.2745	48.5294	4.90196
	327	116.667	109.804	105.392	106.863		327	83.3333		85.7843		86.2745	90.1961	87.2549	89.2157	87.2549		327	36.2745	49.0196	6.37255
	327.5	116.667	110.294	104.902	107.353		327.5	82.8431		85.7843		86.2745	90.1961	87.2549	89.7059	87.2549		327.5	36.7647	48.5294	3.92157
	328	116.667	109.804	104.412	107.353		328	83.3333		85.7843		86.2745	90.1961	87.2549	89.7059	87.2549		328	36.7647	48.5294	3.92157
	328.5	117.157	110.294	105.392	106.863		328.5	83.3333		85.7843		86.2745	90.1961	87.2549	89.7059	87.2549		328.5	36.7647	48.0392	5.88235
	329	117.157	110.294	104.902	106.863		329	83.3333		85.7843		86.2745	90.6863	87.2549	89.7059	87.2549		329	36.2745	49.0196	3.92157
	329.5	117.157	109.804	105.392	106.863		329.5	82.8431		85.7843		86.7647	90.6863	87.2549	89.7059	87.2549		329.5	36.7647	48.5294	3.92157
	330	116.667	109.804	104.902	106.863		330	82.8431		85.7843		86.2745	90.6863	87.7451	89.7059	87.2549		330	36.7647	48.5294	3.92157
	330.5	117.157	110.294	104.902	106.863		330.5	83.3333		85.7843		86.7647	90.1961	87.2549	89.7059	87.7451		330.5	36.7647	48.5294	4.90196
	331	117.157	109.804	104.902	106.863		331	83.3333		86.2745		86.7647	90.6863	87.7451	89.7059	87.7451		331	37.2549	49.0196	5.88235
	331.5	116.667	109.804	105.882	107.353		331.5	83.3333		85.7843		86.7647	90.6863	87.7451	89.7059	87.7451		331.5	36.7647	48.5294	2.45098
	332	116.667	110.294	105.882	106.863		332	83.3333		85.7843		86.2745	90.6863	87.7451	89.7059	87.7451		332	36.7647	48.5294	1.47059
	332.5	116.667	109.804	105.392	106.863		332.5	83.3333		86.2745		86.2745	90.6863	87.7451	90.1961	87.7451		332.5	36.7647	49.0196	2.45098
	333	116.667	109.804	105.882	106.863		333	83.3333		86.2745		86.7647	90.6863	87.7451	89.7059	87.7451		333	36.7647	48.5294	2.94118
	333.5	116.667	109.804	106.863	106.863		333.5	83.3333		85.7843		86.7647	90.6863	87.7451	89.7059	87.7451		333.5	36.7647	48.5294	1.96078
	334	116.667	109.804	105.392	107.353		334	83.3333		85.7843		86.7647	91.1765	87.7451	89.7059	87.7451		334	36.7647	48.0392	1.47059
	334.5	117.157	109.804	105.392	107.353		334.5	83.8235		85.7843		86.7647	90.6863	88.2353	90.1961	87.7451		334.5	36.7647	48.0392	1.96078
	335	116.667	110.294	104.412	107.353		335	83.8235		86.2745		86.7647	90.6863	87.7451	90.1961	87.7451		335	36.7647	48.0392	3.92157
	335.5	117.157	110.294	104.902	107.353		335.5	83.8235		86.2745		86.7647	90.6863	87.7451	90.1961	88.2353		335.5	36.7647	48.5294	3.43137
	336	117.157	110.294	104.902	106.863		336	83.8235		86.2745		87.2549	90.6863	88.2353	90.1961	88.2353		336	36.7647	48.5294	2.45098
	336.5	116.667	110.294	104.902	107.353		336.5	83.8235		86.2745		86.7647	90.6863	88.2353	90.1961	88.2353		336.5	36.2745	48.0392	1.96078
	337	116.667	109.804	105.392	107.353		337	84.3137		86.2745		86.7647	90.6863	88.2353	90.1961	88.2353		337	36.2745	47.549	2.45098
	337.5	116.667	110.294	104.902	107.353		337.5	84.3137		86.7647		86.7647	91.1765	88.7255	90.1961	88.2353		337.5	36.7647	48.5294	1.96078
	338	116.667	110.294	104.412	106.863		338	83.8235		86.7647		86.7647	91.1765	88.7255	90.1961	88.2353		338	35.7843	48.5294	1.47059
	338.5	116.667	109.804	104.902	106.863		338.5	83.8235		86.2745		87.2549	91.1765	88.7255	90.1961	88.2353		338.5	36.7647	48.5294	2.47059
	339	116.667	110.294	104.412	107.353		339	83.8235		86.2745		87.2549	91.1765	88.7255	90.1961	88.2353		339	36.7647	48.5294	0.490196
	339.5	116.667	110.294	104.902	107.353		339.5	84.3137		86.2745		87.2549	91.1765	88.7255	90.6863	88.2353		339.5	36.2745	48.0392	2.45098
	340	116.667	109.804	103.922	106.863		340	84.3137		86.7647		87.2549	91.1765	88.7255	90.1961	88.2353		340	36.7647	48.0392	2.94118
	340.5	116.667	109.804	104.412	107.353		340.5	84.3137		86.2745		87.7451	91.1765	88.7255	90.6863	88.7255		340.5	36.7647	48.5294	3.92157
	341	116.667	110.294	104.902	107.353		341	84.3137		86.7647		87.2549	91.1765	88.7255	90.6863	88.7255		341	36.7647	48.5294	5.88235
	341.5	117.157	109.804	104.902	107.353		341.5	84.3137		86.7647		87.2549	91.6667	88.7255	90.6863	88.2353		341.5	36.7647	48.0392	2.45098
	342	116.667	110.294	105.392	107.353		342	84.3137		86.7647		87.2549	91.6667	88.7255	90.6863	88.2353		342	36.2745	48.0392	1.47059
	342.5	116.667	110.294	105.392	107.353		342.5	84.3137		86.7647		87.2549	91.6667	88.7255	90.6863	88.7255		342.5	36.7647	48.0392	2.45098
	343	116.667	109.804	104.902	106.863		343	84.3137		86.7647		87.2549	91.6667	89.2157	90.6863	88.7255		343	36.2745	48.5294	2.94118
	343.5	116.667	109.804	105.392	106.863		343.5	84.8039		86.7647		87.2549	91.6667	89.2157	90.6863	88.7255		343.5	36.7647	48.0392	1.96078
	344	116.667	109.804	106.373	107.353		344	84.8039		86.7647		87.2549	91.6667	89.2157	91.1765	88.7255		344	36.7647	47.549	1.47059
	344.5	116.667	109.804	105.882	107.353		344.5	84.8039		86.7647		87.2549	91.6667	89.2157	90.6863	88.7255		344.5	36.7647	48.0392	1.96078
	345	116.667	110.294	105.882	107.353		345	84.8039		86.7647		87.2549	91.6667	89.2157	90.6863	88.7255		345	36.7647	48.0392	3.92157
	345.5	116.667	110.294	105.392	107.353		345.5	84.8039		86.7647		87.7451	91.6667	89.2157	91.1765	88.7255		345.5	36.7647	48.5294	3.43137
	346	116.667	110.294	104.412	107.353		346	85.2941		87.2549		87.7451	91.6667	89.2157	91.1765	88.7255		346	36.7647	48.0392	2.45098
	346.5	116.667	109.804	105.392	107.353		346.5	84.8039		87.2549		87.2549	91.6667	89.2157	91.1765	89.2157		346.5	36.7647	48.0392	1.96078
	347	116.667	109.804	105.882	107.353		347	85.2941		87.2549		87.7451	92.1569	89.2157	91.1765	89.2157		347	36.7647	48.0392	2.45098
	347.5	116.667	109.804	104.902	107.353		347.5	84.8039		87.2549		87.7451	91.6667	89.7059	91.1765	89.2157		347.5	36.7647	47.549	1.96078
	348	116.667	109.804	105.882	107.353		348	84.8039		87.2549		87.7451	92.1569	89.2157	91.6667	88.7255		348	36.7647	48.0392	1.47059
	348.5	116.667	109.804	105.392	107.353		348.5	85.2941		87.2549		87.7451	92.1569	89.7059	91.6667	89.2157		348.5	36.7647	48.0392	2.47059
	349	116.667	109.804	104.412	107.353		349	85.2941		87.2549		87.7451	92.1569	89.7059	91.1765	89.2157		349	36.7647	47.549	0.490196
	349.5	116.667	110.294	105.882	106.863		349.5	85.2941		87.2549		87.7451	92.1569	89.7059	91.1765	89.2157		349.5	36.7647	47.549	2.45098
	350	116.667	110.294	105.882	107.353		350	85.2941		87.2549		87.7451	92.1569	89.7059	91.6667	89.2157		350	36.7647	47.549	2.94118
	350.5	116.667	110.294	105.392	107.353		350.5	85.2941		87.2549		87.7451	92.1569	89.7059	91.1765	89.2157		350.5	36.2745	48.0392	3.92157
	351	116.667	110.294	106.373	107.353		351	85.2941		87.2549		88.2353	92.6471	89.7059	91.6667	89.2157		351	36.2745	48.0392	1.96078
	351.5	116.667	110.294	105.392	107.353		351.5	85.2941		87.2549		88.2353	92.1569	89.7059	91.1765	89.2157		351.5	36.2745	48.0392	1.96078
	352	116.667	110.294	104.902	106.863		352	85.7843		87.2549		88.2353	92.1569	90.1961	91.6667	89.2157		352	36.7647	48.0392	2.45098
	352.5	116.667	110.294	104.412	106.863		352.5	85.2941		87.2549		88.2353	92.6471	89.7059	91.1765	89.2157		352.5	37.2549	48.0392	0.980392
	353	116.667	110.294	104.902	107.353		353	85.2941		87.2549		88.2353	92.6471	89.7059	91.6667	89.2157		353	37.2549	47.549	1.98039
	353.5	116.667	110.294	105.882	107.353		353.5	85.7843		87.2549		88.7255	92.6471	89.7059	91.6667	89.2157		353.5	36.7647	47.549	2.98039
	354	116.667	110.294	105.392	106.863		354	85.7843		87.2549		88.2353	92.6471	90.1961	91.6667	89.7059		354	37.2549	47.549	3.98039
	354.5	116.667	110.294	105.392	107.353		354.5	85.7843		87.7451		88.2353	92.6471	90.1961	91.6667	89.7059		354.5	36.2745	48.0392	4.98039
	355	116.667	110.294	104.412	107.353		355	85.7843		87.2549		88.2353	92.6471	90.1961	91.6667	89.7059		355	36.2745	47.549	0.490196
	355.5	116.667	110.294	104.412	107.353		355.5	85.7843		87.7451		88.7255	92.6471	90.1961	91.6667	89.7059		355.5	36.7647	48.0392	0.490196
	356	116.667	110.294	103.922	107.353		356	86.2745		87.7451		88.7255	93.1372	90.1961	91.6667	89.7059		356	36.7647	48.5294	2.45098
	356.5	116.667	109.804	104.412	107.353		356.5	86.2745		87.7451		88.7255	92.6471	90.1961	92.1569	89.7059		356.5	36.2745	47.549	0.490196
	357	116.667	109.804	104.902	107.353		357	85.7843		87.7451		88.7255	92.6471	90.6863	92.1569	89.7059		357	36.2745	47.0588	4.90196
	357.5	116.667	109.804	104.412	107.353		357.5	86.2745		87.7451		89.2157	92.6471	90.6863	91.6667	89.7059		357.5	36.7647	47.0588	7.84314
	358	116.667	109.804	104.412	106.863		358	86.2745		87.7451		89.2157	92.6471	90.6863	91.6667	89.7059		358	36.7647	47.549	4.41176
	358.5	116.667	109.804	104.902	106.863		358.5	85.7843		87.7451		88.7255	93.1372	90.6863	92.1569	89.7059		358.5	36.7647	47.549	5.39216
	359	116.667	109.804	105.392	107.353		359	85.7843		87.7451		88.7255	93.1372	90.6863	92.1569	89.7059		359	36.7647	47.549	4.90196
	359.5	116.667	110.294	105.392	107.353		359.5	86.2745		87.7451		89.2157	93.1372	90.6863	92.1569	89.7059		359.5	36.2745	47.0588	5.39216
	360	116.667	110.294	105.392	107.353		360	86.2745		88.2353		88.7255	93.1372	90.6863	92.1569	89.7059		360	36.7647	47.549	4.90196

## Sheet: Figure 7b
Fig. 7. Effect of CxD7L1 and CxD7L2 on platelet aggregation induced by secondary mediators.
	Agonist: U-46619 1 µM											Agonist: Arachidonic Acid 0.125 µM						Agonist: Collagen 1 µM
	Time (sec)	Crtl	CxD7L1 3µM	CxD7L1 1µM	CxD7L1 100nM	CxD7L1 30nM	CxD7L2 3µM	CxD7L2 1µM	CxD7L2 100nM	CxD7L2 30nM		Time (sec)	Crtl	CxD7L1 3µM	CxD7L2 3µM	CxD7L2 6µM		Time (sec)	Control + indomethacine 50µM	CxDL1 3µM + indomethacine 50µM	CxDL2 3µM + indomethacine 50uM		Time (sec)	Control + SQ29,548 0.1µM	Control + SQ29,548 1µM
	0	111.765	115.686	113.725	111.275	111.765	110.784	113.725	112.255	116.667		0	113.235	114.706	114.216	123.039		0	114.216	113.235	118.137		0	117.647	119.118
	0.5	112.255	116.177	114.216	110.784	111.765	110.294	114.216	112.745	116.177		0.5	113.235	114.706	114.216	122.549		0.5	114.706	112.745	118.137		0.5	117.647	119.118
	1	112.255	116.177	113.725	110.784	111.765	109.804	116.667	112.255	116.177		1	113.235	114.706	114.216	123.039		1	114.706	113.235	117.647		1	117.647	119.118
	1.5	111.765	115.686	113.725	110.294	111.275	109.804	119.118	112.255	116.667		1.5	113.235	115.196	114.706	122.059		1.5	114.216	112.745	117.647		1.5	117.157	120.098
	2	112.255	116.177	113.725	110.784	111.275	110.294	114.706	112.745	116.667		2	113.235	115.196	114.216	122.059		2	114.216	112.745	117.647		2	117.647	120.098
	2.5	112.255	116.177	113.725	110.784	111.275	109.804	114.216	112.255	116.177		2.5	113.235	115.196	114.216	122.549		2.5	114.216	112.745	117.647		2.5	117.647	120.098
	3	111.765	116.177	113.725	110.784	111.765	109.314	114.216	111.765	116.667		3	113.235	114.216	114.216	121.569		3	114.216	112.745	117.647		3	118.137	120.588
	3.5	112.255	115.686	115.686	110.784	111.765	110.294	114.706	111.765	116.667		3.5	113.235	125.002	115.686	121.078		3.5	112.745	111.765	117.647		3.5	116.177	125
	4	111.765	116.177	115.686	110.784	111.275	110.294	115.686	111.765	118.137		4	116.667	125.013	125.013	121.078		4	113.725	112.745	117.647		4	120.098	123.529
	4.5	111.765	122.549	113.725	111.275	111.275	110.784	116.177	111.765	121.078		4.5	125.013	125.313	125.313	121.078		4.5	113.235	112.745	117.647		4.5	120.588	120.588
	5	111.765	119.118	113.235	111.275	111.275	111.765	116.667	112.745	121.569		5	125.313	125.313	125.313	121.078		5	113.725	113.235	117.647		5	120.588	120.098
	5.5	111.765	116.667	113.235	111.275	111.275	111.765	117.157	113.235	119.118		5.5	125.436	125.346	125.346	121.078		5.5	113.725	114.216	117.647		5.5	120.588	120.098
	6	112.255	116.177	113.725	111.275	111.275	112.255	117.157	114.216	118.627		6	125.474	125.436	125.436	121.078		6	112.745	113.725	117.647		6	120.588	120.098
	6.5	112.745	116.667	113.725	111.275	111.275	112.255	117.157	114.706	118.627		6.5	125.763	125.457	125.474	121.078		6.5	113.235	114.216	117.647		6.5	120.588	120.098
	7	112.255	117.157	114.216	111.275	111.275	112.255	117.157	114.706	119.118		7	125.984	125.474	125.763	120.588		7	112.745	113.725	117.157		7	120.588	119.608
	7.5	111.275	118.137	114.706	110.784	111.765	111.765	116.667	114.706	119.118		7.5	127.013	125.763	125.984	121.078		7.5	112.745	113.725	117.647		7.5	120.588	120.098
	8	110.784	118.137	114.706	110.784	111.275	111.765	116.177	114.706	119.608		8	126.913	125.763	125.763	121.078		8	112.745	113.725	117.157		8	120.588	119.608
	8.5	110.784	118.627	114.706	110.294	111.275	111.275	115.686	113.725	119.608		8.5	126.689	125.679	125.679	121.078		8.5	112.745	113.725	117.157		8.5	120.588	119.608
	9	111.275	118.627	114.216	109.804	113.235	110.784	115.196	113.235	119.118		9	126.513	125.984	125.984	121.078		9	113.235	113.725	117.157		9	120.588	120.098
	9.5	111.765	118.627	114.216	109.314	116.177	110.294	114.216	112.745	118.627		9.5	126.467	125.968	125.968	121.078		9.5	112.745	113.725	117.157		9.5	120.098	119.608
	10	112.255	118.627	113.725	108.823	115.686	109.314	113.725	111.765	118.137		10	125.979	127.013	127.013	121.078		10	112.745	113.725	117.157		10	121.078	119.608
	10.5	112.745	118.137	112.745	107.843	114.706	108.823	112.745	110.784	117.647		10.5	125.456	126.899	126.899	121.569		10.5	113.235	113.725	117.157		10.5	120.588	120.098
	11	112.745	117.157	112.745	107.353	114.706	107.843	112.255	109.804	116.177		11	125.367	127.013	125.979	121.078		11	113.235	113.725	117.647		11	120.588	120.098
	11.5	112.745	116.667	111.765	106.863	114.706	107.353	110.784	108.333	115.196		11.5	125.216	126.547	125.456	121.078		11.5	112.745	114.216	117.647		11.5	120.588	120.098
	12	112.745	116.177	110.784	105.882	114.216	106.373	109.804	107.353	114.216		12	125.123	126.689	125.367	121.078		12	112.255	113.725	117.157		12	120.588	120.588
	12.5	112.255	115.686	109.804	104.902	114.216	105.882	109.314	105.882	113.235		12.5	125.113	126.547	125.216	121.078		12.5	112.255	113.725	117.647		12.5	120.588	120.098
	13	111.275	114.706	108.823	104.412	114.706	105.392	107.843	104.902	112.255		13	125.013	126.513	125.123	121.078		13	112.745	113.235	117.157		13	121.078	119.608
	13.5	110.784	114.216	107.843	103.431	115.196	104.412	106.863	103.431	110.784		13.5	124.51	126.467	125.113	121.078		13.5	112.745	113.725	117.157		13.5	121.078	120.098
	14	109.804	113.235	107.353	102.451	115.196	103.431	105.882	102.451	109.804		14	124.02	124.51	125.046	121.078		14	112.255	113.725	117.157		14	120.588	120.098
	14.5	109.314	112.255	106.373	101.471	114.216	102.941	105.392	100.98	108.333		14.5	123.529	124.02	124.51	121.078		14.5	112.255	113.725	117.157		14.5	120.588	120.098
	15	107.843	111.765	105.392	100.98	114.706	101.961	103.922	99.5098	107.353		15	123.039	125.979	124.51	121.569		15	113.235	113.235	117.157		15	120.588	120.098
	15.5	106.863	110.784	103.922	100	114.706	101.471	103.431	97.549	105.882		15.5	123.039	125.456	124.02	121.078		15.5	112.745	113.235	117.157		15.5	120.588	120.098
	16	105.882	109.804	103.431	99.0196	114.706	100.49	101.961	96.5686	104.412		16	122.549	125.367	124.02	121.078		16	112.745	113.725	117.647		16	120.588	119.608
	16.5	104.902	109.314	101.961	98.0392	114.216	99.5098	101.471	95.5882	102.941		16.5	122.059	125.216	123.529	121.569		16.5	112.745	113.725	117.647		16.5	120.588	120.098
	17	103.922	108.333	100.98	98.0392	114.216	99.0196	100.49	94.6078	101.961		17	122.059	125.123	123.039	121.569		17	112.745	114.216	117.157		17	120.098	120.588
	17.5	102.451	107.353	100	96.5686	113.725	98.0392	99.0196	93.6274	100		17.5	121.569	125.113	122.549	121.078		17.5	112.745	114.216	117.157		17.5	120.588	120.098
	18	101.471	106.373	99.0196	95.5882	112.745	97.0588	98.5294	91.6667	98.5294		18	121.078	125.013	122.549	121.078		18	112.745	113.725	117.647		18	121.078	120.588
	18.5	100	105.392	98.0392	94.6078	112.745	96.5686	97.549	91.1765	97.0588		18.5	121.078	124.51	122.549	121.078		18.5	112.255	113.725	117.647		18.5	121.078	120.098
	19	98.5294	104.412	97.0588	94.1176	112.255	96.0784	97.0588	90.6863	95.5882		19	120.588	125.946	122.059	121.569		19	112.745	113.235	117.647		19	120.588	120.098
	19.5	97.549	103.922	95.5882	93.1372	111.275	95.5882	96.0784	89.2157	95.098		19.5	120.098	125.367	122.059	121.569		19.5	113.235	113.235	117.647		19.5	120.588	119.608
	20	96.0784	102.941	95.5882	92.1569	111.765	95.098	95.098	88.2353	94.1176		20	120.098	125.216	122.059	121.078		20	112.745	113.725	117.157		20	120.588	120.098
	20.5	95.5882	101.961	95.098	91.1765	111.275	94.1176	94.6078	87.2549	92.6471		20.5	119.608	125.123	121.569	121.078		20.5	112.745	113.235	117.647		20.5	120.588	120.098
	21	94.1176	101.471	94.1176	91.1765	110.294	93.1372	93.6274	86.7647	90.6863		21	119.608	125.113	121.078	121.078		21	113.235	113.725	117.647		21	121.078	119.608
	21.5	93.6274	100.98	93.1372	90.1961	109.314	92.6471	93.1372	84.8039	89.7059		21.5	119.608	125.013	120.588	121.569		21.5	113.235	113.725	117.157		21.5	120.588	120.098
	22	92.6471	100	92.6471	89.7059	108.333	92.6471	92.6471	84.3137	89.7059		22	119.118	124.51	120.588	121.569		22	112.255	113.725	117.647		22	120.588	119.608
	22.5	91.6667	99.5098	92.1569	89.2157	107.843	91.6667	90.6863	83.3333	88.7255		22.5	118.627	124.383	120.588	121.569		22.5	113.235	114.216	117.647		22.5	120.588	120.098
	23	91.1765	98.5294	91.1765	88.2353	106.373	91.1765	90.6863	82.3529	87.7451		23	118.627	124.693	120.588	121.569		23	113.725	113.235	117.647		23	120.588	119.608
	23.5	90.1961	98.0392	90.1961	87.7451	105.392	90.6863	89.7059	82.3529	86.7647		23.5	118.627	124.51	120.098	121.569		23.5	113.235	113.725	117.647		23.5	120.588	119.608
	24	89.7059	97.0588	89.2157	86.7647	104.412	89.7059	89.2157	81.3726	85.2941		24	118.137	124.51	120.098	121.078		24	113.235	113.725	117.647		24	120.588	119.118
	24.5	89.2157	97.0588	88.7255	86.2745	103.922	89.2157	89.2157	80.8824	84.8039		24.5	117.647	124.51	119.608	121.078		24.5	112.745	113.725	117.647		24.5	121.078	120.098
	25	88.7255	96.0784	88.2353	86.2745	102.941	89.2157	88.7255	79.4118	84.3137		25	117.647	124.02	119.608	121.569		25	112.745	113.725	117.157		25	120.588	120.098
	25.5	87.2549	95.5882	87.2549	85.7843	101.961	88.2353	88.2353	78.4314	83.3333		25.5	117.157	124.51	119.608	121.569		25.5	112.255	112.745	117.157		25.5	120.588	120.098
	26	85.7843	95.098	87.2549	84.8039	100.49	87.7451	87.2549	77.9412	83.3333		26	116.667	124.02	119.118	121.569		26	112.745	113.235	117.647		26	121.078	119.608
	26.5	85.2941	94.1176	86.2745	83.8235	100	87.2549	86.2745	76.9608	82.3529		26.5	116.667	124.02	119.608	121.569		26.5	113.235	113.725	117.157		26.5	120.588	120.098
	27	84.8039	93.6274	86.2745	82.8431	99.0196	87.2549	86.2745	76.4706	81.3726		27	116.667	124.02	119.118	121.569		27	113.235	113.725	117.157		27	120.588	120.098
	27.5	84.3137	93.6274	85.7843	82.3529	97.549	86.7647	85.7843	76.4706	79.902		27.5	116.177	124.02	118.627	121.569		27.5	112.255	113.725	117.157		27.5	120.588	119.608
	28	82.8431	92.6471	85.7843	82.3529	97.0588	86.2745	84.8039	75.4902	78.4314		28	116.177	124.02	118.627	122.059		28	112.745	113.725	117.647		28	120.588	119.608
	28.5	82.3529	92.6471	84.3137	81.8628	96.5686	85.7843	85.2941	75	77.9412		28.5	115.686	124.02	118.137	121.569		28.5	112.745	114.216	117.647		28.5	120.588	119.608
	29	82.3529	92.6471	82.8431	81.3726	95.5882	84.8039	84.3137	74.0196	77.9412		29	115.686	123.529	118.137	121.569		29	113.235	113.725	117.647		29	120.098	120.098
	29.5	81.3726	91.6667	82.8431	80.3922	94.6078	84.8039	84.8039	73.0392	77.9412		29.5	115.196	124.02	118.137	121.569		29.5	113.725	114.216	117.647		29.5	120.098	119.608
	30	80.3922	91.1765	82.3529	80.3922	93.6274	84.3137	83.3333	72.549	76.9608		30	115.196	123.529	117.647	121.569		30	113.235	114.216	117.647		30	120.588	119.608
	30.5	79.4118	90.6863	82.3529	78.9216	93.6274	83.8235	82.8431	72.549	75.4902		30.5	114.706	123.529	117.647	121.078		30.5	112.255	113.725	117.647		30.5	120.588	119.118
	31	78.9216	90.6863	81.8628	78.4314	92.6471	83.8235	81.8628	71.5686	75.4902		31	114.706	123.529	117.647	121.078		31	112.745	113.725	117.647		31	120.098	119.118
	31.5	78.4314	90.1961	81.8628	77.9412	91.6667	83.8235	81.3726	71.0784	74.0196		31.5	114.216	123.039	117.647	121.078		31.5	113.235	113.235	117.647		31.5	120.098	119.608
	32	77.9412	89.7059	80.8824	77.9412	92.1569	83.3333	80.8824	71.0784	74.0196		32	113.725	123.039	117.157	121.569		32	113.235	113.235	117.647		32	120.098	119.608
	32.5	77.451	89.2157	79.902	77.9412	91.1765	83.3333	79.902	71.0784	73.5294		32.5	113.725	123.039	117.157	121.569		32.5	113.235	113.235	117.647		32.5	120.588	120.098
	33	76.9608	89.2157	79.902	76.9608	90.1961	82.8431	80.3922	69.1176	71.5686		33	113.725	123.039	117.157	121.569		33	112.745	113.235	117.647		33	120.098	119.608
	33.5	75.4902	88.2353	78.9216	76.9608	89.2157	82.3529	80.3922	69.1176	71.5686		33.5	113.235	123.039	116.667	121.078		33.5	113.235	112.745	117.647		33.5	120.098	119.608
	34	75.9804	88.2353	79.4118	76.4706	88.7255	81.3726	79.4118	69.1176	71.0784		34	113.235	123.039	116.667	121.569		34	113.725	113.235	117.647		34	120.588	120.098
	34.5	75	87.7451	78.9216	75.9804	88.2353	81.3726	79.4118	68.6274	71.0784		34.5	112.745	122.549	116.177	121.078		34.5	113.235	112.745	117.647		34.5	120.098	119.608
	35	74.5098	87.7451	78.4314	75.4902	87.7451	80.8824	78.9216	68.1372	71.0784		35	112.745	122.549	116.177	121.078		35	114.216	113.235	117.647		35	120.588	120.588
	35.5	74.5098	87.2549	78.4314	75.4902	85.7843	80.8824	79.4118	67.1569	70.098		35.5	112.255	122.549	116.177	121.569		35.5	113.725	113.235	117.647		35.5	120.588	120.588
	36	74.5098	86.7647	77.9412	75.4902	85.7843	80.8824	77.9412	66.6667	69.1176		36	112.255	122.059	116.177	121.569		36	113.235	113.725	117.647		36	120.588	120.098
	36.5	72.549	86.7647	76.9608	74.5098	84.8039	80.8824	78.4314	66.6667	69.1176		36.5	111.765	122.059	115.686	121.569		36.5	113.235	113.235	118.137		36.5	120.588	119.608
	37	73.0392	86.7647	76.4706	74.0196	84.3137	80.8824	77.9412	66.1765	67.6471		37	111.765	122.059	115.686	121.078		37	113.235	113.235	117.647		37	120.588	119.118
	37.5	72.549	86.2745	76.4706	74.0196	84.3137	80.8824	76.9608	66.6667	67.1569		37.5	111.275	122.549	115.686	121.569		37.5	113.725	113.725	117.647		37.5	120.098	119.608
	38	71.5686	86.2745	75.9804	74.0196	83.8235	80.3922	76.9608	65.6863	66.1765		38	111.275	122.059	115.686	121.569		38	113.235	113.725	117.647		38	120.098	120.098
	38.5	70.5882	86.2745	75.9804	74.0196	82.8431	80.3922	76.9608	65.1961	66.1765		38.5	110.784	122.059	115.196	121.569		38.5	113.235	113.725	117.647		38.5	120.098	119.608
	39	70.5882	86.2745	75	72.0588	82.8431	79.902	76.9608	65.6863	66.1765		39	110.784	122.059	115.196	121.569		39	113.235	113.235	117.647		39	120.588	119.608
	39.5	70.5882	85.7843	75	72.0588	82.3529	79.902	76.9608	64.2157	65.6863		39.5	110.294	122.059	115.196	121.569		39.5	112.745	113.235	117.647		39.5	120.588	119.608
	40	70.098	85.2941	75.9804	72.0588	80.8824	80.3922	76.4706	62.7451	64.7059		40	110.294	122.059	114.706	121.569		40	112.745	112.745	117.647		40	120.098	119.608
	40.5	69.6078	85.2941	75	72.0588	80.3922	79.902	75.9804	62.7451	64.7059		40.5	109.804	121.569	114.706	121.569		40.5	113.235	112.255	117.647		40.5	120.098	119.608
	41	69.1176	85.7843	74.5098	70.5882	80.3922	79.902	75.9804	62.7451	64.7059		41	109.804	121.569	114.706	121.569		41	113.235	113.235	117.647		41	120.588	120.098
	41.5	68.6274	85.7843	74.5098	70.5882	78.4314	79.4118	75.4902	63.2353	64.2157		41.5	109.314	121.569	114.706	121.078		41.5	113.725	113.235	117.647		41.5	120.588	119.608
	42	68.1372	85.7843	74.0196	70.5882	78.9216	79.4118	75.4902	62.7451	64.2157		42	109.314	121.569	114.216	121.569		42	113.235	113.235	117.647		42	121.078	119.608
	42.5	67.6471	85.2941	74.0196	70.098	78.9216	79.902	74.5098	62.7451	64.2157		42.5	108.823	121.569	114.216	121.078		42.5	113.235	112.745	117.647		42.5	120.588	119.608
	43	68.6274	85.7843	73.5294	70.098	79.4118	79.902	74.5098	62.2549	64.7059		43	108.823	121.078	114.216	121.569		43	113.725	112.745	117.647		43	120.588	119.608
	43.5	67.6471	85.2941	73.5294	69.1176	77.451	79.4118	74.5098	61.7647	63.7255		43.5	108.333	121.078	114.216	121.078		43.5	113.725	113.235	117.647		43.5	121.078	120.098
	44	66.6667	85.2941	73.5294	69.1176	76.4706	79.4118	74.0196	60.7843	62.2549		44	108.333	121.078	114.216	121.569		44	113.235	113.235	117.647		44	120.588	119.608
	44.5	66.1765	85.7843	73.5294	68.6274	76.9608	79.4118	74.5098	60.2941	62.7451		44.5	107.843	121.078	113.725	121.078		44.5	113.725	112.745	117.647		44.5	120.588	119.608
	45	65.6863	85.7843	73.0392	68.1372	77.451	79.4118	74.0196	60.7843	61.7647		45	107.843	121.078	113.725	121.078		45	113.725	113.235	117.647		45	120.098	119.608
	45.5	65.1961	85.7843	73.5294	67.6471	75.9804	79.4118	74.5098	60.2941	61.2745		45.5	107.353	121.078	113.725	121.078		45.5	113.725	113.725	117.647		45.5	120.588	120.098
	46	64.7059	85.7843	73.0392	67.6471	76.4706	79.4118	74.0196	60.7843	61.7647		46	107.353	121.078	113.725	121.078		46	113.725	112.745	117.647		46	121.078	119.608
	46.5	64.7059	85.2941	73.5294	67.6471	75.4902	79.902	74.0196	59.8039	61.7647		46.5	106.863	121.078	113.725	121.078		46.5	113.725	113.235	117.157		46.5	121.078	119.608
	47	64.2157	86.2745	73.0392	66.6667	75	79.902	73.0392	59.3137	60.7843		47	106.373	120.588	113.235	121.078		47	113.725	112.745	117.157		47	121.078	120.098
	47.5	63.7255	86.7647	73.0392	66.6667	74.0196	79.4118	73.5294	58.8235	60.2941		47.5	105.882	120.588	113.235	121.078		47.5	114.216	112.745	117.647		47.5	121.078	120.098
	48	63.7255	86.2745	73.0392	66.6667	74.0196	79.902	73.5294	58.8235	60.2941		48	105.882	120.588	113.235	121.078		48	114.216	113.235	117.647		48	120.588	120.098
	48.5	63.7255	86.2745	72.549	66.1765	73.5294	79.902	73.5294	58.8235	60.2941		48.5	105.882	120.588	112.745	121.078		48.5	113.725	113.235	117.647		48.5	121.078	120.588
	49	63.2353	86.7647	72.0588	66.1765	73.5294	79.902	73.0392	58.3333	59.8039		49	105.392	120.098	112.745	121.078		49	113.235	113.235	117.157		49	121.078	120.098
	49.5	62.7451	87.2549	72.0588	65.6863	72.549	79.902	73.0392	57.8431	58.8235		49.5	105.392	120.588	112.745	121.078		49.5	113.235	112.745	117.157		49.5	121.078	120.098
	50	62.7451	87.2549	71.5686	65.1961	72.0588	79.4118	72.549	57.8431	58.3333		50	104.902	120.098	112.745	121.078		50	113.235	113.235	117.157		50	120.588	120.098
	50.5	62.2549	86.7647	72.0588	64.7059	72.0588	79.4118	72.0588	57.3529	58.3333		50.5	104.412	120.098	112.255	121.078		50.5	114.216	112.255	117.157		50.5	121.078	120.588
	51	62.2549	87.2549	72.0588	64.7059	72.0588	79.902	72.0588	56.8627	57.8431		51	104.412	120.098	112.255	121.078		51	114.216	111.765	117.157		51	121.078	120.588
	51.5	61.7647	87.2549	72.0588	64.2157	71.0784	80.3922	72.549	56.8627	56.8627		51.5	103.922	120.098	112.255	121.078		51.5	114.216	112.255	116.667		51.5	121.078	120.098
	52	61.2745	87.7451	72.0588	64.2157	71.0784	79.902	73.0392	57.3529	56.8627		52	103.922	120.098	112.255	121.078		52	114.216	112.745	117.157		52	121.078	120.098
	52.5	61.2745	87.7451	72.0588	63.7255	70.098	80.3922	72.0588	57.3529	57.8431		52.5	103.431	120.098	112.255	121.078		52.5	113.725	112.255	116.667		52.5	121.078	119.608
	53	61.7647	87.7451	71.5686	63.7255	70.098	80.3922	72.0588	56.3725	57.3529		53	102.941	120.098	111.765	121.078		53	114.216	112.255	116.667		53	121.569	119.608
	53.5	61.2745	87.7451	71.0784	63.2353	70.5882	79.902	72.0588	55.8824	58.3333		53.5	102.451	119.608	111.765	121.078		53.5	114.706	112.745	116.667		53.5	121.569	119.608
	54	60.7843	88.2353	71.0784	63.7255	69.1176	79.902	71.5686	56.3725	57.8431		54	102.451	119.608	111.765	121.078		54	114.216	112.255	116.667		54	121.078	120.098
	54.5	60.2941	88.2353	71.0784	63.2353	69.1176	80.3922	72.0588	56.3725	57.8431		54.5	102.451	119.608	111.765	121.078		54.5	114.216	111.765	116.667		54.5	121.569	119.608
	55	59.8039	88.2353	71.0784	62.7451	68.1372	79.902	71.5686	55.3922	57.3529		55	101.961	119.608	111.765	121.078		55	114.216	112.745	116.667		55	121.078	119.608
	55.5	59.8039	88.2353	71.0784	62.2549	67.6471	80.3922	71.0784	55.3922	56.8627		55.5	101.471	119.608	111.275	121.078		55.5	114.216	112.745	116.667		55.5	121.569	119.118
	56	60.2941	88.7255	71.0784	62.7451	68.6274	79.902	72.0588	54.902	55.8824		56	100.98	119.608	111.765	121.078		56	113.725	111.765	116.667		56	121.569	119.608
	56.5	60.2941	89.2157	71.5686	62.2549	67.6471	80.3922	72.549	54.902	56.8627		56.5	100.98	119.608	111.275	121.078		56.5	114.216	112.255	116.176		56.5	121.569	119.608
	57	59.8039	89.2157	72.0588	61.7647	67.1569	79.902	71.0784	54.902	55.8824		57	100.49	119.608	111.275	121.078		57	114.216	111.765	116.176		57	121.569	119.118
	57.5	59.8039	89.7059	72.0588	61.2745	67.1569	79.902	71.0784	55.3922	55.8824		57.5	100	119.608	110.784	121.078		57.5	114.706	111.765	116.176		57.5	121.569	119.118
	58	59.3137	89.7059	71.5686	61.2745	66.1765	80.3922	70.5882	55.3922	54.4118		58	100	119.608	111.275	121.078		58	114.706	112.255	116.176		58	121.569	119.118
	58.5	58.8235	89.7059	71.0784	60.7843	65.1961	80.3922	70.5882	53.9216	54.902		58.5	99.5098	119.608	110.784	121.078		58.5	114.706	113.235	116.176		58.5	122.059	119.118
	59	58.8235	89.7059	71.0784	60.7843	64.7059	80.3922	70.5882	54.4118	53.9216		59	99.0196	119.118	110.784	121.078		59	114.216	112.255	116.176		59	122.059	119.118
	59.5	58.3333	89.7059	71.5686	60.2941	64.2157	80.3922	70.5882	54.4118	53.9216		59.5	99.0196	119.118	110.784	120.588		59.5	114.216	112.255	116.176		59.5	121.569	119.608
	60	58.3333	89.7059	71.5686	59.8039	64.2157	79.902	70.098	54.4118	53.4314		60	98.5294	119.118	110.294	120.588		60	114.216	112.255	116.176		60	122.059	119.118
	60.5	58.3333	90.1961	72.0588	59.8039	64.2157	80.3922	70.5882	54.4118	53.9216		60.5	98.0392	119.118	110.294	121.078		60.5	114.216	112.255	115.686		60.5	122.059	119.118
	61	57.8431	90.6863	72.0588	60.2941	64.2157	79.902	70.098	54.4118	53.4314		61	97.549	119.118	110.294	121.078		61	113.725	112.255	115.686		61	122.059	119.118
	61.5	57.8431	91.1765	72.0588	59.8039	64.2157	79.902	70.5882	53.4314	53.9216		61.5	97.0588	119.118	110.294	121.078		61.5	114.216	111.765	115.686		61.5	122.059	119.118
	62	57.3529	91.1765	71.0784	59.8039	63.7255	79.902	69.6078	53.9216	53.9216		62	96.5686	119.118	110.294	121.078		62	115.196	112.745	115.196		62	122.059	119.118
	62.5	57.3529	91.1765	72.0588	58.8235	64.7059	79.902	70.098	53.4314	53.9216		62.5	96.5686	119.118	110.294	121.078		62.5	114.706	112.255	115.196		62.5	122.059	118.627
	63	57.3529	91.1765	71.5686	59.3137	64.2157	79.902	70.5882	52.9412	53.9216		63	96.0784	119.118	110.294	121.078		63	114.706	112.745	115.196		63	121.569	119.118
	63.5	57.8431	91.1765	71.0784	59.3137	62.7451	79.4118	70.098	52.9412	52.9412		63.5	95.5882	118.627	110.294	121.078		63.5	114.216	111.765	115.196		63.5	121.569	119.608
	64	56.8627	91.1765	71.5686	59.3137	62.7451	79.902	69.6078	53.4314	52.9412		64	95.098	119.118	110.294	121.078		64	114.706	111.765	115.196		64	121.569	118.627
	64.5	56.3725	91.6667	71.0784	59.3137	63.7255	80.3922	69.1176	52.9412	52.9412		64.5	95.098	119.118	110.294	121.078		64.5	114.706	112.255	114.706		64.5	121.569	118.627
	65	57.3529	91.6667	70.5882	58.8235	63.7255	80.3922	69.6078	52.451	52.9412		65	94.1176	118.627	110.294	121.078		65	114.706	112.255	115.196		65	121.569	119.118
	65.5	56.8627	91.6667	71.0784	58.3333	63.2353	80.3922	69.1176	51.9608	54.4118		65.5	94.1176	118.627	110.294	121.078		65.5	114.706	112.255	115.196		65.5	121.569	119.118
	66	56.8627	92.1569	71.0784	58.3333	61.7647	80.3922	69.1176	51.4706	52.9412		66	93.6274	118.627	109.804	121.078		66	114.706	112.745	114.706		66	121.569	119.118
	66.5	56.3725	92.1569	71.5686	57.8431	61.7647	80.3922	69.6078	51.9608	53.9216		66.5	93.1372	118.627	109.804	121.078		66.5	115.196	112.745	114.706		66.5	121.078	119.118
	67	55.8824	92.1569	71.5686	57.8431	61.7647	80.3922	69.1176	51.9608	51.9608		67	92.6471	118.627	109.804	121.078		67	115.196	112.255	114.706		67	121.569	118.627
	67.5	55.8824	92.6471	71.5686	57.8431	60.2941	80.3922	68.6274	51.4706	52.9412		67.5	91.6667	118.627	109.314	121.078		67.5	115.196	112.255	114.216		67.5	121.078	118.627
	68	55.8824	93.1372	71.5686	57.8431	59.8039	80.3922	68.6274	51.4706	51.4706		68	91.6667	118.627	109.314	121.569		68	114.706	111.765	114.216		68	121.569	119.118
	68.5	55.3922	92.6471	71.5686	57.8431	60.2941	80.3922	68.6274	52.451	51.9608		68.5	91.6667	118.627	109.314	121.078		68.5	114.706	111.765	114.216		68.5	121.569	118.627
	69	56.3725	92.6471	71.0784	57.3529	60.7843	80.3922	68.6274	51.9608	51.9608		69	90.6863	118.627	109.314	121.078		69	114.706	111.765	113.725		69	121.569	118.137
	69.5	55.8824	92.6471	71.0784	57.3529	60.2941	79.902	69.1176	51.4706	52.451		69.5	90.1961	118.627	109.314	121.078		69.5	115.686	112.255	113.725		69.5	120.588	118.627
	70	55.3922	93.1372	71.5686	56.3725	60.7843	80.3922	68.6274	51.4706	51.9608		70	89.7059	118.627	109.314	121.078		70	115.196	111.765	113.725		70	120.588	118.627
	70.5	55.3922	93.1372	71.0784	56.3725	60.2941	80.3922	68.6274	50.9804	51.9608		70.5	88.7255	118.627	109.314	121.078		70.5	115.196	111.275	113.725		70.5	121.078	118.137
	71	55.3922	93.6274	71.0784	56.3725	59.8039	79.902	68.6274	50.4902	51.4706		71	88.2353	118.627	108.823	121.078		71	115.686	111.275	113.725		71	121.078	118.627
	71.5	55.3922	93.6274	71.0784	56.3725	59.3137	79.902	68.1372	50.9804	51.4706		71.5	87.7451	118.627	108.823	121.078		71.5	115.196	111.765	113.235		71.5	121.078	118.627
	72	55.3922	93.6274	71.0784	56.3725	59.3137	79.902	68.1372	50.9804	51.4706		72	86.7647	118.627	108.823	121.078		72	115.686	111.765	113.235		72	121.078	119.118
	72.5	54.902	93.6274	71.5686	55.8824	58.3333	79.902	68.6274	50.9804	51.9608		72.5	86.2745	118.627	108.823	121.078		72.5	115.686	111.765	112.745		72.5	121.078	118.627
	73	55.3922	93.6274	71.0784	55.8824	58.3333	79.902	67.6471	50	50.4902		73	86.2745	118.627	108.823	121.078		73	114.706	112.255	112.745		73	120.588	118.627
	73.5	55.3922	94.1176	71.5686	56.3725	58.3333	79.902	68.6274	50	50.4902		73.5	85.7843	118.137	108.823	121.078		73.5	115.686	112.255	112.745		73.5	120.588	118.137
	74	54.4118	94.1176	71.5686	55.8824	57.8431	79.902	68.1372	50.9804	50.9804		74	84.3137	118.137	108.333	121.078		74	116.176	112.255	112.745		74	120.588	118.137
	74.5	54.902	94.1176	71.5686	55.3922	57.8431	80.3922	67.6471	50.4902	50.4902		74.5	83.8235	118.137	107.843	121.078		74.5	115.686	112.255	112.745		74.5	120.098	118.627
	75	55.3922	94.6078	71.0784	55.8824	57.8431	79.902	67.6471	50.9804	50.4902		75	83.3333	118.137	108.333	121.078		75	115.686	112.255	112.745		75	120.588	118.627
	75.5	54.4118	94.6078	71.0784	55.8824	58.3333	79.902	68.1372	50.9804	50.9804		75.5	81.3726	118.627	107.843	120.588		75.5	115.686	111.765	112.255		75.5	120.098	118.627
	76	53.9216	94.6078	71.5686	55.3922	57.3529	80.3922	67.6471	50	50.4902		76	81.8628	118.137	107.843	120.588		76	115.196	111.765	112.255		76	120.098	118.137
	76.5	54.4118	95.098	71.5686	55.3922	57.3529	79.902	67.1569	49.5098	50.9804		76.5	81.3726	118.137	107.843	121.078		76.5	115.686	112.745	112.255		76.5	119.608	118.137
	77	54.4118	95.098	71.5686	54.902	56.3725	79.902	67.6471	50	50.4902		77	80.3922	118.137	107.843	121.078		77	115.686	111.765	111.765		77	119.608	118.627
	77.5	53.9216	95.098	71.5686	54.902	56.8627	79.902	67.6471	50	51.4706		77.5	79.4118	118.137	107.353	121.078		77.5	115.686	111.275	112.255		77.5	119.608	118.627
	78	54.4118	95.098	71.5686	55.3922	55.8824	79.902	67.6471	50	50		78	78.9216	118.137	107.353	121.078		78	115.686	111.275	111.765		78	119.608	118.627
	78.5	53.9216	95.5882	71.5686	54.4118	57.3529	79.902	67.1569	49.5098	50.4902		78.5	78.4314	118.137	107.353	121.078		78.5	115.686	111.765	111.765		78.5	119.118	118.137
	79	53.4314	95.5882	71.5686	54.902	57.3529	79.902	67.1569	49.5098	50.4902		79	77.9412	118.137	107.353	121.078		79	115.686	111.765	111.275		79	118.627	118.137
	79.5	53.4314	96.0784	71.0784	54.4118	56.3725	80.3922	67.1569	49.5098	50		79.5	77.451	118.137	107.353	121.078		79.5	115.686	110.784	111.275		79.5	118.627	118.137
	80	53.4314	95.5882	71.0784	53.9216	56.3725	80.3922	66.6667	49.0196	50		80	75.9804	118.137	107.353	121.078		80	115.686	110.784	111.275		80	118.137	118.627
	80.5	53.4314	96.0784	71.5686	53.9216	55.8824	80.3922	66.6667	48.5294	50.4902		80.5	75.4902	118.137	107.353	121.078		80.5	116.176	111.275	110.784		80.5	118.627	119.118
	81	52.9412	96.0784	72.0588	53.9216	55.3922	80.3922	66.1765	49.0196	49.5098		81	75.4902	118.137	106.863	121.078		81	115.686	111.765	110.784		81	118.137	118.627
	81.5	53.4314	96.5686	72.0588	53.4314	54.902	80.3922	66.1765	49.0196	49.5098		81.5	75.4902	118.137	106.863	120.588		81.5	116.176	111.765	110.784		81.5	118.137	118.627
	82	52.9412	96.5686	71.5686	53.9216	55.3922	80.3922	66.1765	49.0196	48.5294		82	74.0196	118.137	106.373	121.078		82	116.176	111.765	110.784		82	117.647	118.137
	82.5	53.4314	96.5686	72.0588	53.4314	55.8824	80.3922	66.1765	49.5098	49.0196		82.5	73.0392	118.137	106.373	121.078		82.5	116.176	111.275	110.294		82.5	117.647	118.137
	83	53.4314	97.0588	72.0588	53.4314	55.3922	80.3922	66.6667	49.5098	49.5098		83	71.0784	118.137	106.373	121.078		83	116.176	110.784	110.294		83	117.157	118.137
	83.5	53.4314	97.0588	72.0588	53.4314	53.9216	80.3922	66.6667	49.0196	50		83.5	71.0784	118.137	106.373	121.078		83.5	116.176	111.275	110.294		83.5	117.157	117.647
	84	53.4314	97.549	72.0588	52.9412	54.902	80.3922	66.1765	49.5098	49.0196		84	70.5882	118.137	106.373	121.078		84	116.176	111.275	109.804		84	116.667	118.137
	84.5	52.9412	97.549	72.0588	52.451	54.4118	80.3922	66.1765	48.5294	49.5098		84.5	70.098	118.137	105.882	120.588		84.5	116.176	110.784	109.804		84.5	116.667	117.647
	85	52.9412	97.549	72.0588	52.9412	54.902	80.8824	66.1765	48.5294	49.0196		85	69.6078	118.137	105.882	121.078		85	115.686	111.275	109.804		85	116.667	117.647
	85.5	51.9608	97.549	72.0588	52.9412	54.902	80.8824	66.1765	49.0196	49.5098		85.5	70.5882	118.137	105.882	120.588		85.5	116.176	110.784	109.804		85.5	116.177	118.137
	86	52.451	98.0392	72.0588	52.9412	54.902	80.8824	66.1765	49.0196	50		86	69.6078	117.647	105.392	121.078		86	115.686	110.784	109.804		86	115.686	118.627
	86.5	51.9608	98.0392	72.0588	52.451	53.9216	80.8824	65.6863	49.0196	49.0196		86.5	67.6471	117.647	105.392	121.078		86.5	116.176	111.765	109.314		86.5	115.686	118.137
	87	52.451	98.0392	72.0588	52.451	53.4314	80.8824	65.6863	48.5294	48.0392		87	68.1372	118.137	105.392	121.078		87	116.176	111.765	109.314		87	115.686	118.137
	87.5	51.9608	98.5294	72.0588	51.9608	53.4314	80.8824	65.6863	49.0196	48.5294		87.5	67.6471	118.137	105.392	121.078		87.5	116.176	110.294	109.314		87.5	115.196	118.137
	88	52.451	98.5294	72.0588	51.9608	54.4118	80.8824	65.6863	48.0392	48.5294		88	66.1765	117.647	104.902	121.078		88	116.667	111.275	109.314		88	114.706	117.647
	88.5	52.9412	99.0196	72.549	51.9608	54.4118	80.8824	65.6863	48.0392	48.5294		88.5	66.6667	117.647	104.412	121.078		88.5	116.176	111.275	109.314		88.5	114.706	118.137
	89	52.451	99.0196	72.549	51.9608	53.4314	80.8824	65.6863	49.0196	49.0196		89	65.1961	117.647	104.902	121.078		89	116.667	110.784	108.824		89	114.706	118.137
	89.5	52.9412	99.0196	73.0392	51.9608	53.4314	81.3726	65.6863	49.0196	49.5098		89.5	64.7059	117.647	104.412	121.078		89.5	116.667	111.275	108.333		89.5	114.216	117.647
	90	52.451	99.0196	73.0392	52.451	52.451	81.3726	65.6863	48.0392	49.5098		90	63.7255	117.647	104.412	121.078		90	116.667	111.765	108.333		90	113.725	117.647
	90.5	51.9608	99.5098	73.0392	51.4706	52.9412	81.3726	65.6863	47.549	48.0392		90.5	62.2549	117.647	103.922	121.078		90.5	116.667	110.784	108.333		90.5	113.725	118.137
	91	51.9608	99.5098	72.549	51.9608	52.451	81.3726	65.6863	48.0392	47.549		91	62.2549	117.647	104.412	121.078		91	116.667	110.784	108.333		91	113.235	118.137
	91.5	51.4706	100	73.0392	51.4706	52.451	81.3726	65.1961	48.0392	48.5294		91.5	61.2745	117.647	103.922	121.078		91.5	116.667	110.294	108.333		91.5	112.745	118.627
	92	51.9608	100	73.0392	51.4706	52.9412	81.3726	65.1961	47.549	47.549		92	61.2745	117.647	103.922	121.078		92	116.176	110.784	108.333		92	112.745	118.627
	92.5	51.9608	100	73.5294	51.4706	52.9412	81.3726	65.1961	47.549	48.0392		92.5	61.2745	117.647	103.431	121.078		92.5	116.176	110.784	107.843		92.5	112.255	118.137
	93	51.4706	100	73.0392	51.4706	52.451	81.3726	64.7059	47.549	48.5294		93	58.8235	117.647	103.922	121.078		93	116.667	110.784	107.353		93	112.255	117.647
	93.5	51.4706	100.49	73.0392	50.4902	52.9412	81.3726	65.1961	47.549	48.5294		93.5	61.2745	117.647	103.431	121.078		93.5	116.667	110.294	107.353		93.5	111.765	118.137
	94	51.4706	100.49	73.5294	50.9804	51.9608	81.3726	65.6863	47.549	47.549		94	60.7843	117.647	103.431	121.078		94	116.176	110.784	107.353		94	111.275	117.647
	94.5	51.4706	100.98	73.5294	50.9804	51.4706	81.3726	65.1961	47.549	48.0392		94.5	60.2941	117.647	102.941	121.078		94.5	116.667	110.294	107.353		94.5	110.784	117.647
	95	51.4706	100.98	73.5294	50.9804	51.9608	81.8628	64.7059	48.0392	47.549		95	60.7843	117.647	102.451	120.588		95	116.176	109.804	107.353		95	110.784	118.137
	95.5	51.4706	100.98	74.0196	50.9804	52.451	81.3726	64.7059	47.549	47.0588		95.5	56.3725	117.647	102.451	120.588		95.5	116.176	110.784	107.353		95.5	110.294	118.137
	96	51.4706	101.471	74.0196	50.9804	51.9608	81.8628	64.7059	47.0588	48.0392		96	56.8627	117.647	102.451	120.588		96	116.667	110.294	106.863		96	109.804	118.137
	96.5	51.4706	101.471	74.0196	50.9804	51.4706	81.8628	64.7059	47.0588	47.0588		96.5	54.902	117.647	101.961	121.078		96.5	116.667	110.294	106.863		96.5	109.314	117.647
	97	50.9804	101.471	73.5294	50.9804	51.4706	81.8628	64.7059	47.0588	47.549		97	55.3922	117.647	101.961	121.078		97	116.667	110.784	106.863		97	109.314	118.627
	97.5	50.9804	101.471	74.0196	50.9804	51.4706	82.3529	64.7059	47.0588	47.549		97.5	56.3725	117.647	101.471	121.078		97.5	116.667	110.294	106.863		97.5	109.314	118.137
	98	51.4706	101.961	74.0196	50.9804	51.4706	81.8628	64.7059	47.0588	47.0588		98	55.8824	117.157	101.471	120.588		98	116.667	110.294	106.863		98	108.823	118.137
	98.5	50.4902	101.961	74.0196	50.4902	50.4902	81.8628	64.7059	47.549	47.0588		98.5	56.3725	117.157	101.471	121.078		98.5	116.667	109.804	106.373		98.5	108.823	117.647
	99	50.9804	101.961	74.5098	50.4902	50.9804	81.8628	63.7255	47.549	47.0588		99	53.9216	117.157	101.471	120.588		99	116.176	109.804	106.373		99	107.843	117.647
	99.5	50.9804	102.451	74.0196	50	51.4706	82.3529	63.7255	47.0588	46.5686		99.5	53.4314	117.157	100.98	121.078		99.5	116.667	110.294	106.373		99.5	107.353	118.137
	100	51.4706	102.451	74.5098	50	50.4902	82.3529	63.7255	46.5686	47.549		100	53.9216	117.157	100.49	120.588		100	116.176	109.804	105.882		100	107.353	118.137
	100.5	50.9804	102.941	75	50	50.9804	82.3529	64.2157	46.0784	47.549		100.5	52.451	117.157	100.49	121.078		100.5	116.176	109.804	105.882		100.5	107.353	118.137
	101	50.4902	102.941	75.4902	50.4902	50.4902	82.3529	64.2157	46.5686	46.5686		101	52.451	117.157	100.49	121.078		101	116.667	109.804	105.392		101	106.863	118.137
	101.5	50.4902	102.941	75	50.4902	50.4902	82.3529	63.7255	46.5686	47.549		101.5	53.4314	117.157	100.49	120.588		101.5	116.667	110.294	105.392		101.5	106.373	118.137
	102	50.9804	102.941	75	50	49.5098	82.3529	63.7255	46.5686	47.0588		102	52.9412	117.157	100	120.588		102	116.176	110.294	105.392		102	105.882	118.137
	102.5	50	103.431	75.4902	49.5098	50	82.3529	64.2157	47.0588	46.5686		102.5	52.451	117.157	99.5098	120.588		102.5	116.176	110.294	105.392		102.5	105.882	118.627
	103	50	103.431	75	50	50	82.8431	63.7255	46.5686	45.5882		103	51.4706	117.157	99.5098	120.588		103	116.176	110.784	105.392		103	105.392	118.137
	103.5	50	103.431	75.9804	50.4902	49.5098	82.3529	63.7255	46.5686	46.5686		103.5	50.4902	117.157	99.5098	120.588		103.5	116.176	110.294	105.392		103.5	104.902	117.647
	104	50.4902	103.431	75.4902	49.5098	50	82.8431	62.7451	46.0784	45.5882		104	50.4902	117.157	99.5098	120.588		104	116.176	110.294	105.392		104	104.902	117.647
	104.5	50	103.431	75.9804	49.5098	49.5098	82.8431	63.2353	46.5686	45.5882		104.5	52.451	117.157	99.0196	121.078		104.5	116.176	110.294	105.392		104.5	104.412	118.137
	105	50	103.922	75.9804	49.5098	49.5098	82.8431	63.2353	46.0784	46.0784		105	50.9804	117.157	98.5294	120.588		105	116.176	110.294	105.392		105	103.431	118.627
	105.5	50.4902	103.922	75.9804	49.5098	50.4902	82.8431	62.7451	46.5686	46.0784		105.5	50	117.157	98.0392	121.078		105.5	116.667	110.294	104.902		105.5	103.922	118.137
	106	50.4902	104.412	76.4706	49.0196	50.9804	82.8431	63.2353	47.0588	45.5882		106	51.4706	117.157	98.0392	121.078		106	116.176	110.784	104.412		106	103.431	118.137
	106.5	50.4902	104.412	76.4706	49.5098	50	82.8431	62.7451	46.0784	46.0784		106.5	50	117.157	97.549	121.078		106.5	116.667	110.784	104.412		106.5	102.941	118.627
	107	50.4902	104.412	76.4706	49.5098	49.5098	82.8431	63.2353	46.0784	46.5686		107	48.0392	117.157	97.0588	121.078		107	116.667	110.294	104.412		107	102.941	118.627
	107.5	50.4902	104.412	76.4706	49.0196	50.4902	82.8431	63.2353	46.0784	46.0784		107.5	48.5294	117.157	97.0588	121.078		107.5	116.667	110.784	104.412		107.5	102.451	118.137
	108	50	104.412	76.9608	49.5098	49.5098	82.8431	62.7451	46.0784	45.5882		108	48.5294	117.157	97.0588	121.078		108	116.667	110.294	104.412		108	101.471	118.137
	108.5	50	104.902	76.9608	49.0196	50	82.8431	63.2353	46.0784	46.0784		108.5	50.9804	117.157	96.5686	121.078		108.5	116.667	110.294	104.412		108.5	100.98	118.137
	109	50	104.902	76.9608	49.0196	49.0196	83.3333	62.7451	46.5686	46.0784		109	49.5098	117.157	96.0784	121.078		109	116.667	110.784	104.412		109	101.471	118.137
	109.5	50	104.902	76.9608	49.0196	49.5098	82.8431	62.7451	46.0784	45.098		109.5	47.549	117.157	96.0784	121.078		109.5	116.176	110.294	103.922		109.5	100.98	118.627
	110	50	105.392	77.451	48.5294	49.5098	82.8431	62.7451	46.0784	45.098		110	47.0588	117.157	95.5882	121.078		110	116.667	109.804	103.922		110	100.49	118.137
	110.5	50	105.392	77.451	48.5294	50	82.8431	62.2549	45.5882	45.098		110.5	47.549	117.157	95.5882	121.078		110.5	116.176	110.294	103.922		110.5	100.49	118.627
	111	49.5098	105.392	77.9412	49.0196	49.5098	82.8431	62.2549	46.0784	45.5882		111	45.098	117.157	95.098	121.078		111	116.176	110.294	103.922		111	100	118.137
	111.5	49.0196	105.392	77.9412	49.5098	49.0196	83.3333	62.2549	46.5686	45.5882		111.5	44.6078	116.667	94.1176	121.078		111.5	116.176	109.314	103.922		111.5	100	117.647
	112	49.5098	105.392	77.9412	48.5294	48.0392	83.3333	62.2549	46.0784	44.6078		112	44.1176	116.667	94.1176	121.078		112	116.176	109.804	103.922		112	99.0196	117.647
	112.5	50	105.882	78.4314	48.5294	48.5294	83.3333	62.2549	46.0784	44.6078		112.5	45.098	116.667	94.1176	121.078		112.5	116.667	109.804	103.431		112.5	99.0196	117.647
	113	49.5098	105.882	78.4314	48.5294	49.5098	83.3333	62.2549	45.5882	45.5882		113	45.098	116.667	93.6274	121.078		113	116.176	109.804	103.431		113	98.5294	117.647
	113.5	49.0196	105.882	77.9412	48.5294	49.0196	83.3333	62.2549	45.5882	45.5882		113.5	44.6078	117.157	93.1372	121.078		113.5	116.667	109.804	103.922		113.5	98.5294	117.647
	114	49.0196	106.373	78.4314	48.5294	48.5294	83.3333	62.2549	45.5882	45.5882		114	45.098	116.667	93.1372	121.078		114	116.176	109.314	103.431		114	98.5294	117.647
	114.5	49.5098	106.373	78.4314	48.5294	49.5098	83.3333	61.7647	45.5882	44.1176		114.5	43.1373	116.667	92.6471	121.078		114.5	116.667	109.314	103.431		114.5	97.549	118.137
	115	49.0196	106.373	78.9216	48.5294	49.5098	83.3333	61.7647	45.5882	44.6078		115	43.1373	116.667	92.1569	121.078		115	116.176	109.314	102.941		115	97.0588	118.137
	115.5	48.5294	106.373	78.9216	48.0392	49.0196	83.3333	61.7647	45.5882	45.098		115.5	42.1569	117.157	91.6667	121.078		115.5	116.176	109.804	102.941		115.5	97.0588	118.137
	116	48.5294	106.373	79.4118	48.5294	49.0196	83.3333	61.7647	45.098	45.098		116	41.6667	116.667	91.1765	121.078		116	116.176	109.804	102.941		116	96.0784	118.137
	116.5	48.5294	106.373	79.4118	48.5294	48.0392	83.8235	61.7647	45.098	44.6078		116.5	41.6667	116.667	90.6863	121.078		116.5	116.176	109.804	102.451		116.5	95.5882	118.137
	117	48.5294	106.863	79.4118	47.549	48.5294	83.8235	61.7647	45.098	44.6078		117	42.1569	116.667	90.6863	121.078		117	115.686	109.804	102.941		117	95.098	118.137
	117.5	49.0196	107.353	79.902	47.549	48.0392	83.8235	61.7647	45.098	45.098		117.5	43.1373	116.667	89.7059	121.078		117.5	116.176	109.804	102.451		117.5	95.5882	118.137
	118	48.5294	107.353	79.902	48.0392	49.5098	83.8235	61.7647	45.5882	45.098		118	41.1765	116.667	89.7059	121.078		118	116.176	110.294	102.451		118	95.5882	118.137
	118.5	48.5294	107.353	79.902	47.549	48.5294	83.8235	61.7647	45.098	44.6078		118.5	43.6275	116.667	89.2157	121.078		118.5	116.176	109.314	102.941		118.5	95.098	118.137
	119	48.5294	107.353	80.3922	47.549	48.5294	83.8235	61.2745	45.098	44.1176		119	43.6275	116.667	89.2157	121.078		119	116.176	109.804	102.451		119	95.098	117.647
	119.5	49.0196	107.353	80.3922	47.549	48.0392	84.3137	61.7647	45.098	44.1176		119.5	43.6275	116.667	88.7255	121.569		119.5	116.176	109.804	102.451		119.5	94.1176	118.137
	120	49.0196	107.353	79.902	47.549	48.0392	84.3137	61.2745	45.5882	44.6078		120	43.1373	116.667	87.7451	121.078		120	116.176	109.314	102.451		120	93.1372	118.137
	120.5	48.5294	107.843	80.3922	47.549	47.549	83.8235	61.2745	45.5882	44.1176		120.5	41.6667	117.157	87.2549	121.078		120.5	115.686	109.314	102.451		120.5	93.1372	118.137
	121	49.0196	107.843	80.8824	47.0588	47.549	83.8235	60.7843	45.5882	44.6078		121	39.7059	116.667	86.7647	121.078		121	115.686	109.804	101.961		121	93.1372	117.647
	121.5	48.5294	107.353	80.8824	47.549	47.549	84.3137	60.2941	45.5882	44.6078		121.5	38.7255	116.667	86.7647	121.078		121.5	115.686	109.804	101.961		121.5	92.6471	117.647
	122	49.0196	107.843	81.3726	47.549	48.0392	84.3137	60.7843	45.098	44.1176		122	39.7059	116.667	85.7843	121.078		122	116.176	109.314	101.961		122	92.6471	117.647
	122.5	48.5294	107.843	81.3726	47.549	48.0392	84.3137	60.2941	44.6078	44.1176		122.5	40.6863	116.667	85.2941	121.078		122.5	116.176	109.314	101.961		122.5	92.6471	118.137
	123	48.0392	107.843	81.3726	47.549	47.549	84.3137	60.2941	45.098	44.1176		123	42.1569	116.667	84.8039	121.078		123	115.686	108.824	101.961		123	93.1372	118.627
	123.5	48.5294	107.843	81.8628	47.0588	48.0392	84.3137	60.2941	44.1176	43.1373		123.5	38.7255	116.667	84.8039	122.059		123.5	115.686	109.314	101.961		123.5	92.1569	118.137
	124	48.5294	108.333	81.3726	47.0588	48.0392	84.3137	60.2941	44.6078	43.6275		124	37.7451	116.667	83.8235	121.569		124	115.686	109.314	101.961		124	91.6667	118.137
	124.5	48.0392	108.333	81.8628	47.549	47.549	84.3137	60.2941	45.098	43.6275		124.5	40.6863	116.667	84.3137	121.078		124.5	115.686	109.314	101.961		124.5	91.6667	118.137
	125	48.0392	108.333	81.8628	47.0588	47.549	84.3137	60.2941	45.098	43.6275		125	38.7255	116.667	83.8235	121.078		125	115.686	109.314	101.471		125	91.6667	118.137
	125.5	48.0392	108.333	82.3529	47.0588	46.5686	84.3137	60.2941	45.098	43.1373		125.5	40.1961	116.667	82.8431	121.078		125.5	115.686	109.314	101.471		125.5	90.6863	118.137
	126	48.0392	108.333	81.8628	47.549	47.0588	84.3137	60.2941	44.1176	43.6275		126	39.7059	116.667	82.3529	121.078		126	115.686	109.804	101.471		126	89.7059	117.647
	126.5	48.5294	108.333	82.3529	47.549	47.549	84.8039	60.2941	44.1176	43.6275		126.5	36.2745	116.667	82.3529	121.078		126.5	115.686	109.804	101.471		126.5	89.7059	117.647
	127	48.0392	108.823	82.3529	47.0588	47.0588	84.8039	60.2941	44.1176	43.6275		127	35.2941	116.667	81.8628	121.078		127	115.196	109.314	101.471		127	90.1961	117.647
	127.5	48.0392	108.333	82.3529	47.0588	47.0588	84.8039	60.2941	44.1176	43.1373		127.5	39.2157	116.667	80.3922	121.078		127.5	115.196	109.314	100.98		127.5	90.6863	118.137
	128	47.549	108.823	82.8431	46.5686	47.0588	84.8039	60.2941	44.1176	43.1373		128	39.7059	116.667	79.902	121.078		128	115.686	109.314	100.98		128	90.1961	118.137
	128.5	48.0392	108.823	83.3333	47.0588	47.0588	84.8039	60.2941	44.1176	43.1373		128.5	39.2157	116.667	78.4314	121.078		128.5	115.196	109.314	100.98		128.5	89.7059	118.627
	129	48.0392	108.823	83.3333	47.0588	46.5686	84.8039	60.2941	44.1176	43.6275		129	36.7647	116.667	78.4314	121.569		129	115.196	109.314	100.98		129	88.7255	118.137
	129.5	47.549	108.823	83.3333	47.0588	46.0784	84.8039	60.2941	44.1176	42.6471		129.5	37.7451	116.667	77.9412	121.078		129.5	115.196	109.314	100.98		129.5	89.2157	118.137
	130	47.549	109.314	83.8235	46.5686	46.5686	84.8039	60.2941	44.1176	42.6471		130	39.7059	116.667	77.9412	121.078		130	115.196	109.314	100.98		130	88.7255	118.137
	130.5	47.549	108.823	83.8235	46.5686	46.5686	84.8039	59.8039	43.6275	42.1569		130.5	37.7451	116.667	77.451	121.078		130.5	115.196	109.314	100.98		130.5	88.7255	117.647
	131	47.549	109.314	83.8235	46.5686	47.549	84.8039	59.8039	43.6275	42.6471		131	37.7451	116.667	76.4706	121.078		131	115.196	108.824	100.98		131	88.2353	118.627
	131.5	47.549	109.314	83.8235	46.5686	47.0588	84.8039	59.8039	43.6275	42.1569		131.5	36.7647	116.667	75.4902	121.078		131.5	115.196	109.314	100.49		131.5	87.2549	118.137
	132	48.0392	109.314	83.8235	46.5686	47.0588	85.2941	59.8039	44.1176	42.1569		132	38.2353	116.667	75	121.078		132	114.706	109.314	100.49		132	87.2549	118.137
	132.5	47.549	109.314	84.3137	46.0784	47.549	84.8039	59.8039	43.6275	42.1569		132.5	36.2745	116.667	74.0196	121.078		132.5	114.706	108.824	100.49		132.5	87.2549	118.137
	133	47.549	109.314	84.3137	46.0784	47.549	85.2941	59.8039	44.1176	42.6471		133	36.2745	116.667	73.0392	121.078		133	114.706	109.314	100.49		133	86.7647	117.647
	133.5	47.549	109.314	84.8039	46.5686	46.0784	85.2941	59.8039	44.1176	43.1373		133.5	36.7647	116.667	73.0392	121.078		133.5	115.196	108.824	100.49		133.5	86.7647	117.647
	134	47.549	109.314	84.8039	46.0784	46.5686	85.2941	59.8039	43.6275	42.6471		134	35.2941	116.667	72.0588	121.078		134	114.706	109.314	100.98		134	86.7647	117.647
	134.5	47.0588	109.804	84.8039	46.0784	46.5686	85.2941	59.8039	43.6275	41.6667		134.5	34.8039	116.667	71.5686	121.078		134.5	114.706	109.314	100.49		134.5	86.7647	117.647
	135	47.549	109.804	85.2941	46.0784	46.5686	85.2941	59.8039	43.1373	41.6667		135	34.8039	116.667	71.5686	121.078		135	114.706	108.824	100.216		135	85.2941	117.647
	135.5	47.0588	109.804	85.2941	46.0784	47.0588	85.2941	59.8039	43.6275	41.6667		135.5	36.2745	116.667	70.5882	121.078		135.5	114.706	108.824	100.126		135.5	85.7843	117.647
	136	47.0588	109.804	85.2941	45.5882	47.549	85.2941	59.3137	43.6275	42.6471		136	35.7843	116.667	68.6274	121.078		136	114.706	108.824	100.012		136	85.7843	118.137
	136.5	47.0588	109.804	85.7843	46.0784	46.0784	85.2941	58.8235	43.6275	42.1569		136.5	34.8039	116.177	70.098	121.078		136.5	114.706	108.333	100.236		136.5	85.2941	118.137
	137	47.0588	109.804	85.2941	45.098	47.0588	85.7843	58.8235	43.6275	41.6667		137	34.8039	116.667	69.6078	121.078		137	114.706	108.824	100.033		137	85.2941	118.137
	137.5	47.549	109.804	85.7843	45.5882	45.5882	85.7843	58.8235	43.6275	41.6667		137.5	34.8039	116.667	69.1176	121.078		137.5	114.216	109.314	100.402		137.5	84.8039	118.137
	138	47.0588	109.804	85.7843	45.5882	46.5686	85.7843	58.8235	43.1373	42.1569		138	34.3137	116.667	70.098	121.078		138	114.216	109.804	100.024		138	84.8039	118.137
	138.5	47.549	110.294	85.7843	45.5882	46.0784	85.2941	58.8235	43.1373	41.1765		138.5	33.8235	116.667	68.6274	121.078		138.5	114.216	108.824	99.5098		138.5	84.8039	118.137
	139	47.549	110.294	86.2745	45.5882	46.0784	85.7843	58.8235	43.1373	41.6667		139	33.3333	116.667	68.6274	121.078		139	114.216	108.824	100.033		139	84.8039	118.137
	139.5	47.549	110.294	86.2745	46.0784	46.0784	85.7843	58.8235	43.6275	41.6667		139.5	35.2941	116.667	65.6863	121.078		139.5	114.216	108.333	100.124		139.5	84.3137	118.627
	140	47.0588	110.294	86.7647	45.5882	46.5686	85.7843	58.8235	43.6275	42.1569		140	35.7843	116.667	66.6667	121.078		140	114.216	108.824	99.5098		140	84.3137	118.627
	140.5	46.5686	110.294	86.7647	46.0784	46.0784	85.7843	58.8235	43.1373	42.6471		140.5	35.7843	116.667	66.6667	121.078		140.5	114.216	108.333	99.5098		140.5	84.3137	118.137
	141	46.5686	110.294	86.7647	45.5882	46.0784	85.7843	58.8235	43.6275	42.1569		141	32.8431	116.667	66.6667	121.078		141	113.725	108.333	99.5098		141	83.8235	118.137
	141.5	46.5686	110.294	86.7647	45.5882	47.0588	85.7843	58.8235	43.6275	41.6667		141.5	32.8431	116.667	64.7059	121.078		141.5	113.725	108.333	99.5098		141.5	84.3137	118.137
	142	46.5686	110.784	86.7647	45.5882	46.0784	86.2745	58.8235	43.1373	41.6667		142	33.3333	116.667	66.1765	121.078		142	114.216	108.824	99.5098		142	83.3333	118.137
	142.5	46.5686	110.784	87.2549	45.098	45.5882	86.2745	58.8235	43.1373	41.6667		142.5	33.3333	116.667	64.7059	121.078		142.5	114.216	108.824	99.0196		142.5	83.3333	118.137
	143	46.5686	110.784	87.2549	45.098	45.098	86.2745	58.3333	42.6471	41.6667		143	30.8823	116.177	64.2157	121.078		143	113.725	108.333	99.0196		143	82.8431	117.647
	143.5	46.5686	110.784	87.7451	45.5882	46.0784	86.2745	58.3333	43.1373	41.1765		143.5	31.3726	116.667	62.7451	121.078		143.5	113.235	108.824	99.0196		143.5	83.3333	117.647
	144	47.0588	110.784	87.7451	45.098	46.5686	86.2745	58.3333	43.1373	41.1765		144	32.8431	116.667	62.2549	121.078		144	113.725	109.314	99.5098		144	82.3529	118.137
	144.5	46.5686	110.784	87.7451	45.098	45.098	86.2745	58.3333	43.1373	41.1765		144.5	31.3726	116.667	63.7255	121.078		144.5	113.725	108.333	99.0196		144.5	82.3529	118.137
	145	46.5686	110.784	87.7451	45.098	46.0784	86.2745	57.8431	43.1373	41.1765		145	31.8627	116.177	60.7843	121.078		145	113.725	108.824	99.0196		145	81.8628	117.647
	145.5	46.0784	110.784	87.7451	45.098	46.0784	86.2745	58.3333	43.6275	41.1765		145.5	31.3726	116.667	62.2549	121.078		145.5	113.235	108.333	99.5098		145.5	82.3529	118.137
	146	46.5686	110.784	87.7451	45.098	46.0784	86.2745	58.3333	43.1373	41.6667		146	31.3726	116.177	62.2549	121.078		146	113.725	108.333	99.0196		146	81.8628	118.627
	146.5	46.0784	111.275	88.2353	45.098	46.0784	86.2745	58.3333	42.6471	41.6667		146.5	30.8823	116.667	62.2549	121.078		146.5	113.235	108.333	99.0196		146.5	81.3726	118.627
	147	46.5686	111.275	88.2353	44.6078	46.0784	86.2745	58.3333	43.1373	41.6667		147	31.8627	116.667	61.2745	121.078		147	113.235	108.333	99.0196		147	80.8824	118.137
	147.5	46.5686	111.275	88.7255	44.6078	45.5882	86.7647	58.3333	42.6471	41.6667		147.5	31.8627	116.667	58.8235	121.078		147.5	113.235	108.824	99.0196		147.5	80.3922	117.647
	148	46.5686	111.275	88.7255	44.6078	45.5882	86.7647	58.3333	43.1373	41.1765		148	33.8235	116.177	58.8235	121.078		148	113.235	108.824	99.0196		148	80.3922	118.137
	148.5	46.0784	111.275	88.7255	44.6078	46.0784	86.7647	58.3333	42.6471	41.1765		148.5	32.3529	116.177	58.3333	121.078		148.5	113.235	108.333	98.5294		148.5	80.3922	118.137
	149	45.5882	111.275	88.7255	45.098	45.098	86.7647	58.3333	42.6471	40.6863		149	33.3333	116.667	57.3529	121.078		149	112.745	108.333	99.0196		149	80.3922	118.137
	149.5	46.0784	111.275	89.2157	45.098	45.5882	87.2549	57.8431	42.6471	41.1765		149.5	31.3726	116.177	56.3725	121.078		149.5	113.235	107.843	99.0196		149.5	80.3922	118.137
	150	46.5686	111.275	89.2157	44.1176	44.6078	86.7647	57.8431	43.1373	41.1765		150	30.8823	116.177	56.8627	121.078		150	112.745	107.353	98.5294		150	80.3922	118.137
	150.5	46.5686	111.275	89.2157	44.6078	43.6275	86.7647	58.3333	42.1569	40.6863		150.5	32.8431	116.667	58.3333	121.078		150.5	112.745	107.843	99.0196		150.5	80.3922	118.137
	151	46.5686	111.765	89.7059	44.6078	44.6078	87.2549	57.8431	42.1569	41.6667		151	31.8627	116.667	57.3529	121.078		151	112.745	107.843	98.5294		151	79.902	118.137
	151.5	46.5686	111.275	89.7059	44.1176	44.1176	87.2549	57.8431	42.6471	41.1765		151.5	31.8627	116.667	54.4118	121.078		151.5	112.745	108.824	98.5294		151.5	79.4118	118.137
	152	47.0588	111.765	89.7059	44.6078	45.098	87.2549	57.8431	43.1373	40.6863		152	32.3529	116.667	56.3725	121.078		152	112.745	108.333	98.5294		152	79.4118	118.137
	152.5	46.5686	111.765	90.1961	43.6275	44.1176	87.2549	57.8431	43.1373	41.6667		152.5	30.3922	116.177	54.902	121.078		152.5	112.745	108.333	99.0196		152.5	78.9216	118.137
	153	46.0784	111.765	90.1961	44.1176	44.6078	87.2549	57.8431	43.1373	41.6667		153	30.3922	116.667	50.4902	121.078		153	112.745	107.843	98.0392		153	78.9216	118.137
	153.5	46.5686	111.765	90.1961	44.1176	43.6275	87.2549	57.3529	42.6471	41.1765		153.5	29.902	116.667	52.451	121.078		153.5	112.745	107.843	98.0392		153.5	79.4118	117.647
	154	46.5686	111.765	90.6863	44.1176	43.6275	87.2549	57.8431	42.1569	41.1765		154	28.4314	116.177	51.9608	121.078		154	112.745	107.843	98.0392		154	79.4118	117.647
	154.5	46.0784	111.765	90.1961	44.1176	44.1176	87.2549	57.8431	42.1569	40.1961		154.5	26.9608	116.177	50.4902	121.078		154.5	112.255	107.843	98.5294		154.5	79.4118	118.137
	155	45.5882	111.765	90.1961	43.6275	44.6078	87.2549	57.8431	42.6471	39.7059		155	29.4118	116.667	51.4706	121.078		155	112.255	107.353	98.5294		155	78.4314	117.647
	155.5	45.5882	111.765	90.6863	44.1176	44.1176	87.7451	57.3529	42.1569	40.1961		155.5	31.8627	116.667	50.9804	121.078		155.5	112.255	107.353	98.0392		155.5	78.4314	118.137
	156	45.5882	111.765	90.6863	43.6275	44.1176	87.2549	57.3529	42.1569	41.1765		156	30.8823	116.177	52.451	121.078		156	112.255	107.843	98.0392		156	78.4314	118.137
	156.5	45.5882	111.765	90.6863	43.6275	43.6275	87.7451	56.8627	42.1569	41.1765		156.5	29.4118	116.177	53.4314	121.078		156.5	112.255	107.843	98.0392		156.5	77.9412	118.137
	157	45.5882	112.255	90.6863	43.1373	44.1176	87.2549	57.3529	42.6471	40.1961		157	30.3922	116.177	51.4706	121.078		157	112.255	107.843	97.549		157	77.9412	118.137
	157.5	45.5882	112.255	91.1765	43.1373	45.098	87.7451	57.3529	42.1569	40.1961		157.5	29.4118	116.177	52.451	121.078		157.5	111.765	107.353	97.549		157.5	77.451	118.137
	158	45.5882	112.255	91.1765	43.6275	45.098	87.7451	57.3529	41.6667	41.1765		158	30.3922	116.177	51.9608	121.078		158	111.765	107.843	98.0392		158	77.9412	118.137
	158.5	45.5882	112.255	91.1765	43.6275	44.1176	87.7451	57.3529	41.6667	40.1961		158.5	29.4118	116.177	49.0196	121.078		158.5	111.765	107.843	98.0392		158.5	78.4314	118.137
	159	46.0784	112.255	91.1765	43.6275	45.098	87.7451	57.8431	42.1569	40.1961		159	27.9412	116.177	50.4902	121.078		159	112.255	107.843	98.0392		159	77.9412	118.137
	159.5	45.5882	112.255	91.1765	43.6275	44.1176	87.7451	57.3529	42.1569	40.6863		159.5	28.4314	116.177	49.0196	121.078		159.5	111.765	107.353	98.0392		159.5	77.451	118.137
	160	45.5882	112.255	91.1765	43.1373	43.1373	87.7451	57.3529	41.6667	41.1765		160	26.9608	116.177	47.549	121.078		160	111.765	106.863	98.0392		160	78.4314	118.137
	160.5	46.0784	112.255	91.6667	43.6275	43.1373	87.7451	57.3529	42.1569	40.6863		160.5	26.9608	116.177	48.0392	121.078		160.5	111.765	107.353	97.549		160.5	77.451	118.137
	161	45.5882	112.255	91.6667	43.1373	43.6275	88.2353	56.8627	42.1569	40.6863		161	27.451	116.177	50.4902	121.078		161	111.765	107.353	97.549		161	76.9608	117.647
	161.5	46.0784	112.255	92.1569	43.6275	43.1373	88.2353	56.8627	41.6667	40.1961		161.5	26.9608	116.177	50	121.078		161.5	111.765	107.843	97.549		161.5	76.9608	117.647
	162	45.5882	112.255	92.1569	43.1373	43.1373	88.2353	57.3529	41.6667	40.1961		162	30.8823	116.177	48.5294	121.078		162	111.765	107.353	97.549		162	76.4706	117.647
	162.5	45.5882	112.255	92.1569	43.1373	42.6471	88.2353	57.3529	41.6667	40.6863		162.5	27.9412	116.177	48.0392	121.078		162.5	111.765	107.353	97.549		162.5	76.4706	118.137
	163	45.5882	112.255	92.1569	42.6471	43.1373	88.2353	56.8627	41.6667	40.6863		163	27.9412	116.177	47.549	121.078		163	111.765	107.353	97.549		163	76.9608	118.137
	163.5	45.5882	112.255	92.1569	43.1373	43.1373	88.2353	57.3529	42.1569	40.1961		163.5	29.4118	116.177	50	121.078		163.5	111.765	107.353	97.549		163.5	76.4706	118.137
	164	45.5882	112.255	92.6471	42.6471	43.1373	88.2353	56.8627	42.1569	39.2157		164	29.902	116.177	47.549	121.078		164	111.275	107.353	97.549		164	75.9804	118.137
	164.5	45.5882	112.255	92.6471	43.1373	43.6275	88.2353	56.8627	42.1569	39.7059		164.5	28.4314	116.177	43.6275	121.078		164.5	111.275	107.353	97.549		164.5	75.9804	117.647
	165	45.098	112.255	92.6471	42.6471	43.1373	88.7255	56.8627	41.6667	39.7059		165	25.9804	116.177	44.1176	121.078		165	111.275	107.843	97.549		165	75.9804	118.137
	165.5	45.5882	112.255	92.6471	43.1373	43.6275	88.7255	56.8627	41.6667	39.7059		165.5	25	116.177	46.0784	121.078		165.5	111.275	107.353	97.549		165.5	75.4902	117.647
	166	45.5882	112.745	93.1372	42.6471	42.6471	88.7255	56.8627	42.1569	39.2157		166	25.9804	116.177	45.5882	121.078		166	111.275	106.863	97.549		166	74.5098	118.137
	166.5	46.0784	112.745	93.1372	43.1373	42.6471	88.7255	56.8627	42.1569	39.7059		166.5	29.4118	116.177	45.5882	121.078		166.5	110.784	107.353	97.0588		166.5	75	118.137
	167	45.098	112.745	93.1372	43.1373	43.1373	88.7255	56.8627	41.1765	40.1961		167	29.4118	116.177	43.6275	121.078		167	110.784	106.373	97.0588		167	75	118.137
	167.5	45.5882	112.745	93.1372	43.1373	43.1373	88.7255	56.8627	41.1765	39.7059		167.5	29.902	116.177	42.6471	121.078		167.5	110.784	106.863	97.0588		167.5	75	117.647
	168	45.098	112.745	93.1372	42.6471	42.6471	88.7255	56.8627	41.1765	39.2157		168	28.4314	116.177	45.5882	121.078		168	111.275	106.863	97.0588		168	75	117.647
	168.5	45.5882	112.745	93.1372	43.1373	42.6471	88.7255	56.3725	41.1765	39.2157		168.5	27.451	116.177	44.1176	121.078		168.5	110.784	106.373	97.0588		168.5	74.5098	117.647
	169	45.5882	112.745	93.1372	43.1373	41.6667	88.7255	56.3725	41.1765	39.2157		169	25.4902	116.177	43.6275	121.078		169	110.784	106.863	97.0588		169	74.0196	117.647
	169.5	45.5882	112.745	93.1372	42.1569	42.6471	89.2157	56.3725	41.6667	38.7255		169.5	25.4902	116.177	45.098	121.078		169.5	110.784	106.863	97.0588		169.5	74.5098	117.647
	170	45.098	112.745	93.6274	42.6471	43.1373	89.2157	56.3725	41.6667	38.2353		170	27.451	116.177	46.5686	121.078		170	110.784	107.353	97.0588		170	74.5098	118.137
	170.5	45.5882	112.745	93.6274	42.1569	42.6471	88.7255	56.3725	41.6667	39.2157		170.5	27.451	116.177	46.0784	121.569		170.5	110.784	107.353	97.0588		170.5	74.5098	117.647
	171	45.5882	112.745	93.6274	42.6471	43.1373	89.2157	56.8627	41.6667	39.2157		171	26.4706	116.177	45.5882	121.078		171	110.784	106.863	97.0588		171	74.0196	117.647
	171.5	44.6078	112.745	94.1176	42.1569	42.1569	89.2157	56.3725	41.1765	39.2157		171.5	25.9804	116.177	42.1569	121.078		171.5	110.784	106.863	97.0588		171.5	74.0196	117.647
	172	45.098	113.235	94.1176	42.1569	42.1569	89.2157	56.3725	41.1765	38.2353		172	27.451	116.177	43.6275	121.078		172	110.294	106.373	97.0588		172	74.0196	117.647
	172.5	45.098	113.235	93.6274	42.6471	41.6667	89.2157	56.3725	41.6667	38.2353		172.5	26.9608	116.177	45.5882	121.078		172.5	110.294	107.353	96.5686		172.5	75	117.647
	173	45.098	112.745	94.1176	42.1569	41.1765	89.2157	56.3725	41.1765	39.7059		173	26.9608	116.177	42.1569	121.078		173	110.784	107.353	96.5686		173	74.0196	117.647
	173.5	44.6078	112.745	94.1176	42.1569	42.1569	89.2157	56.3725	41.1765	39.2157		173.5	26.4706	116.177	42.1569	121.078		173.5	110.294	107.353	97.0588		173.5	73.5294	117.647
	174	44.6078	112.745	94.1176	42.1569	42.1569	89.2157	56.3725	41.6667	38.7255		174	26.9608	116.667	39.2157	121.078		174	110.784	106.863	97.0588		174	74.0196	117.647
	174.5	45.098	113.235	94.6078	42.1569	41.6667	89.2157	56.8627	41.1765	38.7255		174.5	27.451	116.667	40.1961	121.078		174.5	110.294	107.353	97.0588		174.5	74.0196	117.647
	175	45.098	113.235	94.6078	42.1569	41.1765	89.7059	56.8627	41.6667	38.2353		175	28.9216	116.177	44.1176	121.078		175	110.294	106.863	97.0588		175	73.5294	117.647
	175.5	45.098	113.235	94.6078	42.1569	41.6667	89.7059	56.8627	41.6667	39.2157		175.5	25.9804	116.177	44.6078	121.078		175.5	110.294	106.863	96.5686		175.5	73.0392	117.647
	176	45.5882	113.725	94.6078	41.6667	41.1765	89.7059	56.3725	41.1765	38.7255		176	25	116.667	42.1569	121.078		176	110.294	106.863	97.0588		176	72.549	117.647
	176.5	44.6078	113.725	94.6078	41.6667	41.6667	89.7059	56.3725	41.1765	38.7255		176.5	26.4706	116.667	39.2157	121.078		176.5	110.294	106.373	97.0588		176.5	73.0392	117.647
	177	45.098	113.235	94.6078	41.1765	41.6667	89.7059	55.8824	41.6667	39.2157		177	26.4706	116.667	41.1765	121.078		177	110.294	106.863	97.0588		177	73.5294	117.647
	177.5	45.098	113.235	94.6078	41.6667	41.6667	89.7059	56.3725	41.1765	39.7059		177.5	26.4706	116.177	41.1765	121.078		177.5	110.294	106.863	96.5686		177.5	73.5294	117.647
	178	45.098	113.235	94.6078	41.6667	41.6667	89.7059	56.3725	41.1765	39.7059		178	25.4902	116.667	40.1961	121.078		178	110.294	106.373	96.5686		178	73.0392	117.647
	178.5	44.6078	113.235	94.6078	41.6667	41.6667	89.7059	56.3725	41.1765	39.2157		178.5	28.9216	116.177	38.2353	121.078		178.5	109.804	107.353	96.5686		178.5	73.0392	117.157
	179	45.098	113.235	94.6078	41.6667	42.1569	90.1961	56.3725	41.1765	39.2157		179	26.4706	116.667	39.7059	121.078		179	110.294	106.863	97.0588		179	72.549	117.157
	179.5	45.098	113.235	95.098	41.6667	41.6667	90.1961	56.3725	41.6667	39.2157		179.5	27.451	116.667	38.2353	121.078		179.5	109.804	106.373	96.5686		179.5	73.0392	117.157
	180	45.098	113.235	95.098	41.6667	41.6667	90.1961	56.3725	41.1765	38.7255		180	27.9412	116.667	41.1765	121.078		180	109.804	107.353	96.5686		180	73.0392	117.647
	180.5	45.098	113.235	95.098	41.6667	41.6667	89.7059	56.3725	41.1765	39.2157		180.5	26.9608	116.667	38.7255	121.078		180.5	109.804	107.353	96.5686		180.5	72.0588	117.157
	181	45.098	113.235	95.098	41.6667	41.6667	90.1961	55.8824	40.6863	38.7255		181	26.4706	116.667	42.1569	121.078		181	109.804	107.353	96.5686		181	72.0588	117.157
	181.5	45.098	113.725	95.098	41.1765	41.6667	90.1961	55.8824	40.6863	38.2353		181.5	25.4902	116.667	38.7255	121.078		181.5	109.804	106.863	96.5686		181.5	72.549	117.647
	182	44.6078	113.235	95.5882	41.6667	41.1765	90.1961	55.8824	41.1765	38.7255		182	26.9608	116.667	38.7255	120.588		182	109.804	106.863	96.5686		182	72.549	117.647
	182.5	44.6078	113.235	95.5882	41.6667	40.6863	90.1961	55.8824	41.1765	39.7059		182.5	26.4706	116.667	37.7451	121.078		182.5	109.804	106.373	96.5686		182.5	72.549	117.647
	183	44.1176	113.725	95.5882	41.6667	40.6863	90.1961	55.8824	41.1765	38.7255		183	26.9608	116.667	39.2157	121.078		183	109.804	106.373	96.5686		183	72.549	117.157
	183.5	44.6078	113.725	95.5882	41.6667	41.1765	90.1961	55.8824	40.6863	38.7255		183.5	26.4706	116.177	37.7451	121.078		183.5	109.804	107.353	96.5686		183.5	72.0588	117.157
	184	44.6078	113.725	95.5882	41.1765	41.1765	90.1961	55.8824	41.1765	38.2353		184	24.5098	116.177	38.7255	121.078		184	109.804	106.863	96.5686		184	71.5686	117.647
	184.5	45.098	113.725	95.5882	41.1765	41.1765	90.6863	56.3725	40.6863	38.2353		184.5	25	116.177	38.7255	121.078		184.5	109.804	106.373	96.5686		184.5	71.5686	117.647
	185	44.6078	113.725	95.5882	41.1765	41.1765	90.6863	55.8824	40.6863	37.7451		185	23.5294	116.177	37.2549	121.078		185	109.804	106.863	96.5686		185	71.5686	117.647
	185.5	44.6078	113.725	95.5882	41.1765	41.1765	90.1961	55.8824	40.6863	37.7451		185.5	23.0392	116.177	34.8039	120.588		185.5	109.804	107.353	96.5686		185.5	71.5686	117.157
	186	45.098	113.725	96.0784	41.1765	41.1765	90.1961	55.8824	40.6863	38.2353		186	23.5294	116.177	36.2745	120.588		186	109.314	106.373	96.5686		186	71.0784	117.157
	186.5	44.1176	113.725	95.5882	41.1765	41.1765	90.6863	55.8824	41.1765	38.2353		186.5	25.4902	116.177	37.7451	121.078		186.5	109.314	106.863	96.5686		186.5	71.5686	116.667
	187	44.1176	113.725	96.0784	41.1765	40.1961	90.6863	56.3725	40.6863	37.7451		187	25.4902	116.177	37.7451	121.078		187	109.314	106.373	96.5686		187	72.0588	117.157
	187.5	44.6078	113.725	96.0784	40.6863	40.1961	90.6863	55.8824	40.6863	37.2549		187.5	25.4902	116.177	34.8039	120.588		187.5	109.314	106.373	96.5686		187.5	71.5686	117.647
	188	44.6078	113.725	95.5882	40.6863	41.1765	90.6863	55.3922	40.6863	38.2353		188	25.9804	116.177	36.7647	120.588		188	109.314	106.373	96.5686		188	71.5686	117.157
	188.5	44.1176	113.725	96.0784	40.6863	40.1961	90.6863	55.8824	40.6863	38.7255		188.5	25.4902	116.177	38.2353	121.078		188.5	109.314	106.373	96.5686		188.5	71.5686	116.667
	189	44.6078	113.725	96.0784	40.1961	40.1961	90.6863	55.8824	40.1961	37.7451		189	24.5098	116.177	35.7843	121.078		189	109.314	106.863	96.5686		189	71.0784	117.157
	189.5	44.1176	113.725	96.0784	40.1961	40.1961	90.6863	55.3922	40.1961	37.7451		189.5	24.0196	116.177	35.7843	121.078		189.5	109.314	106.373	96.5686		189.5	71.0784	117.157
	190	44.6078	113.725	96.0784	40.6863	40.6863	90.6863	55.8824	40.6863	37.7451		190	24.0196	116.177	37.2549	121.078		190	109.314	105.882	96.5686		190	71.0784	117.157
	190.5	44.6078	113.725	96.0784	41.1765	41.1765	90.6863	55.8824	40.6863	37.7451		190.5	24.0196	116.177	36.2745	121.078		190.5	109.314	105.392	96.5686		190.5	71.5686	117.157
	191	44.1176	113.725	96.0784	40.6863	40.1961	90.6863	55.8824	40.6863	37.7451		191	23.0392	116.177	36.2745	121.078		191	109.314	105.882	96.0784		191	71.5686	117.157
	191.5	44.6078	113.725	96.5686	40.1961	40.6863	90.6863	55.8824	40.6863	38.2353		191.5	23.5294	116.177	35.2941	121.078		191.5	109.314	105.882	96.0784		191.5	71.0784	116.667
	192	44.1176	113.725	96.5686	40.6863	40.1961	90.6863	55.8824	40.6863	37.7451		192	23.0392	116.177	36.7647	121.078		192	109.314	105.882	96.0784		192	71.5686	116.667
	192.5	44.1176	113.725	96.5686	41.1765	40.1961	91.1765	55.8824	40.1961	38.2353		192.5	24.5098	116.177	33.8235	121.078		192.5	109.314	106.373	96.0784		192.5	71.5686	117.157
	193	44.1176	113.725	96.5686	41.1765	40.1961	90.6863	55.8824	41.1765	37.7451		193	24.5098	116.177	35.7843	121.078		193	109.314	105.882	96.0784		193	71.0784	116.667
	193.5	44.6078	113.725	96.5686	40.6863	39.7059	91.1765	55.8824	40.6863	37.2549		193.5	24.5098	116.177	35.2941	121.078		193.5	108.824	105.392	96.0784		193.5	71.5686	117.157
	194	44.6078	113.725	96.5686	40.6863	39.7059	91.1765	55.3922	40.6863	37.7451		194	25.4902	116.177	34.3137	121.078		194	109.314	105.882	96.0784		194	72.0588	117.157
	194.5	44.6078	113.725	96.5686	40.6863	39.7059	91.1765	55.3922	40.6863	37.7451		194.5	24.0196	116.667	35.7843	120.588		194.5	108.824	105.882	96.0784		194.5	71.0784	117.647
	195	44.6078	114.216	97.0588	40.1961	40.1961	91.1765	55.8824	40.6863	37.2549		195	24.5098	116.667	37.7451	121.078		195	108.824	105.882	96.0784		195	70.5882	116.667
	195.5	44.6078	114.216	96.5686	40.1961	39.7059	91.1765	55.3922	40.6863	37.2549		195.5	25	116.177	37.7451	121.078		195.5	109.314	106.373	96.0784		195.5	70.5882	117.157
	196	44.6078	114.216	97.0588	40.1961	39.2157	91.1765	55.8824	40.6863	37.2549		196	23.0392	116.177	37.2549	121.078		196	109.314	105.882	96.0784		196	70.5882	117.157
	196.5	44.1176	114.216	97.0588	40.6863	39.7059	91.1765	55.3922	40.6863	37.2549		196.5	23.0392	116.177	33.3333	121.078		196.5	108.824	105.882	96.0784		196.5	70.5882	116.667
	197	44.1176	114.216	97.0588	40.1961	39.2157	91.1765	55.8824	40.1961	37.2549		197	24.5098	116.177	32.8431	121.078		197	108.824	106.373	96.0784		197	70.5882	116.667
	197.5	44.1176	114.216	97.0588	40.1961	39.7059	91.1765	55.3922	40.1961	36.7647		197.5	24.0196	116.177	35.2941	121.078		197.5	108.824	105.882	96.0784		197.5	70.5882	117.157
	198	44.1176	114.216	97.0588	40.1961	39.7059	91.1765	55.3922	40.1961	36.2745		198	24.5098	116.177	36.2745	121.078		198	108.824	106.373	96.0784		198	70.5882	117.157
	198.5	44.1176	114.216	97.0588	40.1961	39.7059	91.6667	55.3922	39.7059	37.2549		198.5	23.5294	116.177	32.8431	121.078		198.5	108.824	105.882	96.0784		198.5	70.098	117.647
	199	44.1176	114.216	97.0588	39.7059	39.7059	91.6667	55.3922	40.1961	36.7647		199	23.0392	116.177	30.8823	121.078		199	108.333	105.882	95.5882		199	70.098	117.157
	199.5	44.1176	114.216	97.0588	40.1961	39.2157	91.6667	55.8824	40.6863	37.2549		199.5	24.0196	116.177	31.3726	121.078		199.5	108.824	106.373	96.0784		199.5	70.5882	117.157
	200	43.6275	114.216	97.0588	40.1961	38.7255	91.6667	55.3922	40.1961	37.2549		200	24.0196	116.177	32.3529	121.078		200	108.824	106.373	96.0784		200	70.098	117.157
	200.5	44.6078	114.216	97.0588	39.7059	38.7255	91.6667	55.3922	39.7059	36.2745		200.5	25	116.177	34.3137	121.078		200.5	108.824	106.373	95.5882		200.5	70.5882	117.157
	201	44.6078	114.216	97.549	40.1961	38.7255	91.6667	55.3922	39.7059	36.2745		201	23.5294	116.177	31.8627	121.078		201	108.824	106.373	96.0784		201	70.098	117.157
	201.5	44.1176	114.216	97.549	40.1961	39.2157	91.6667	55.3922	39.7059	36.7647		201.5	24.5098	116.177	31.3726	121.078		201.5	108.333	106.373	96.0784		201.5	70.5882	116.667
	202	44.1176	114.216	97.549	39.7059	39.2157	91.6667	55.3922	40.1961	36.7647		202	24.5098	116.177	34.8039	121.078		202	108.333	105.882	96.0784		202	70.5882	116.667
	202.5	44.1176	114.216	97.549	40.1961	39.2157	91.6667	55.3922	40.6863	36.7647		202.5	21.5686	116.177	36.7647	121.078		202.5	108.824	105.882	96.0784		202.5	70.098	117.157
	203	43.6275	114.216	97.549	39.7059	39.2157	91.6667	55.3922	40.1961	36.7647		203	23.5294	116.177	35.7843	121.078		203	108.333	105.392	96.0784		203	69.6078	116.667
	203.5	43.6275	114.216	97.549	39.7059	39.2157	91.6667	54.902	40.1961	36.7647		203.5	24.0196	116.177	33.3333	121.078		203.5	108.333	105.392	95.5882		203.5	70.098	116.667
	204	44.1176	114.216	97.0588	39.7059	39.2157	91.6667	55.3922	40.6863	36.2745		204	24.0196	116.177	33.8235	121.078		204	108.333	105.882	95.5882		204	69.6078	116.667
	204.5	43.6275	114.216	97.549	39.7059	39.2157	91.6667	55.3922	40.6863	35.7843		204.5	24.0196	116.177	34.3137	120.588		204.5	108.333	105.392	95.5882		204.5	69.6078	116.667
	205	44.1176	114.216	97.549	39.7059	38.7255	92.1569	55.3922	40.1961	35.7843		205	23.0392	116.177	33.3333	121.078		205	108.333	104.902	95.5882		205	70.098	116.667
	205.5	44.1176	114.216	97.549	39.7059	38.7255	92.1569	55.3922	39.7059	36.2745		205.5	24.5098	116.177	33.3333	120.588		205.5	108.333	105.882	95.5882		205.5	70.5882	116.667
	206	43.6275	114.216	97.549	39.7059	38.7255	92.1569	55.3922	40.1961	37.2549		206	24.5098	116.177	32.8431	120.588		206	108.333	105.882	95.5882		206	70.5882	116.667
	206.5	44.1176	114.216	97.549	40.1961	38.7255	92.1569	54.902	40.1961	35.7843		206.5	23.0392	116.177	32.8431	120.588		206.5	108.333	105.392	95.5882		206.5	70.098	116.667
	207	44.1176	114.216	97.549	39.7059	38.7255	92.1569	54.902	39.7059	36.2745		207	23.5294	116.177	33.3333	120.588		207	108.333	105.392	95.5882		207	70.098	116.667
	207.5	44.1176	114.216	97.549	40.1961	38.7255	92.1569	55.3922	39.7059	35.7843		207.5	22.0588	116.177	32.3529	120.588		207.5	108.333	105.392	95.5882		207.5	69.1176	116.667
	208	44.1176	114.216	97.549	39.7059	39.7059	92.6471	55.3922	40.1961	36.7647		208	21.5686	116.177	31.3726	120.588		208	108.824	104.902	95.5882		208	69.1176	116.177
	208.5	44.1176	114.216	97.549	39.7059	39.2157	92.1569	55.3922	39.7059	36.2745		208.5	22.549	116.177	32.8431	120.588		208.5	108.824	105.392	95.5882		208.5	69.6078	116.667
	209	44.1176	114.216	97.549	39.7059	38.2353	92.1569	55.3922	39.7059	36.2745		209	25	116.177	31.8627	120.588		209	108.333	105.882	95.5882		209	69.1176	116.177
	209.5	44.1176	114.216	98.0392	39.7059	38.2353	92.6471	54.902	40.1961	35.7843		209.5	23.0392	116.177	31.3726	120.588		209.5	108.333	105.392	95.5882		209.5	69.6078	116.177
	210	43.6275	114.216	98.0392	39.2157	38.7255	92.6471	54.4118	40.6863	35.2941		210	23.5294	116.177	31.3726	120.588		210	108.824	105.392	95.098		210	69.1176	116.177
	210.5	43.6275	114.216	98.0392	39.2157	39.2157	92.6471	54.902	40.6863	35.2941		210.5	22.0588	116.177	32.8431	120.588		210.5	108.333	105.392	95.5882		210.5	69.1176	116.667
	211	43.6275	114.216	98.0392	39.7059	38.7255	92.6471	55.3922	40.1961	36.2745		211	22.549	116.177	30.8823	120.588		211	108.333	105.882	95.098		211	69.1176	116.177
	211.5	43.6275	114.216	98.0392	39.2157	38.2353	92.6471	55.3922	40.1961	36.7647		211.5	22.549	115.686	31.8627	120.588		211.5	108.333	105.882	95.5882		211.5	69.6078	116.177
	212	43.6275	114.216	98.0392	39.2157	38.7255	92.6471	54.902	40.1961	35.7843		212	22.549	115.686	31.8627	120.588		212	108.333	105.882	95.098		212	69.6078	116.667
	212.5	44.1176	114.216	98.0392	39.2157	38.2353	92.6471	54.902	40.6863	36.2745		212.5	22.549	115.686	33.8235	120.588		212.5	108.333	104.902	95.098		212.5	70.098	116.667
	213	43.6275	114.216	98.0392	39.2157	38.7255	92.6471	54.902	40.1961	35.7843		213	23.0392	116.177	32.8431	120.588		213	108.333	104.902	95.098		213	69.6078	116.177
	213.5	44.1176	114.216	98.0392	39.2157	37.7451	92.6471	54.902	40.1961	35.7843		213.5	23.5294	115.686	31.3726	120.588		213.5	108.333	105.882	95.098		213.5	69.6078	116.177
	214	44.1176	114.216	98.0392	39.2157	38.2353	92.6471	54.4118	39.7059	35.7843		214	21.5686	115.686	30.8823	120.588		214	108.333	105.392	95.5882		214	69.1176	116.177
	214.5	43.6275	114.216	98.0392	39.2157	38.2353	92.6471	54.902	39.7059	35.2941		214.5	24.5098	115.686	31.3726	120.588		214.5	108.333	106.373	95.098		214.5	69.1176	116.667
	215	43.1373	114.216	98.5294	39.2157	38.2353	92.6471	54.902	39.7059	35.7843		215	24.5098	115.686	30.8823	120.588		215	108.333	105.882	95.098		215	70.098	116.177
	215.5	43.6275	114.216	98.0392	38.7255	38.2353	92.6471	54.902	40.1961	36.2745		215.5	23.5294	115.686	29.4118	120.588		215.5	108.333	105.392	95.098		215.5	69.6078	116.667
	216	43.1373	114.706	98.0392	38.7255	37.7451	92.6471	54.902	39.7059	36.2745		216	22.0588	115.686	30.8823	120.588		216	107.843	105.392	95.098		216	69.1176	116.177
	216.5	43.6275	114.216	98.0392	38.7255	38.2353	92.6471	54.902	39.2157	36.2745		216.5	21.0784	115.686	33.3333	120.588		216.5	107.843	104.902	95.098		216.5	69.1176	116.667
	217	44.1176	114.216	98.0392	38.7255	37.7451	92.6471	54.902	40.1961	36.7647		217	22.0588	115.686	32.8431	120.588		217	108.333	104.902	95.098		217	69.1176	116.177
	217.5	43.6275	114.216	98.5294	38.2353	38.2353	93.1372	54.902	40.1961	35.7843		217.5	23.0392	115.686	28.9216	120.588		217.5	108.333	105.882	95.098		217.5	69.6078	116.667
	218	43.6275	114.216	98.0392	38.7255	38.2353	92.6471	54.902	40.1961	35.7843		218	23.5294	115.686	28.4314	120.588		218	107.843	105.392	95.098		218	68.6274	116.177
	218.5	43.6275	114.216	98.5294	39.2157	38.2353	93.1372	54.902	40.1961	36.2745		218.5	22.0588	115.686	30.3922	120.588		218.5	107.843	104.902	95.098		218.5	68.6274	116.177
	219	44.1176	114.216	98.5294	38.7255	37.2549	93.1372	54.902	40.1961	36.2745		219	22.0588	115.686	29.902	120.588		219	107.843	104.902	95.098		219	68.6274	116.177
	219.5	43.6275	114.216	98.5294	38.2353	37.2549	93.1372	54.902	40.1961	35.2941		219.5	24.0196	115.686	28.4314	120.588		219.5	107.843	105.392	95.098		219.5	69.1176	116.667
	220	43.1373	114.216	98.0392	38.7255	38.2353	93.1372	54.902	40.1961	35.2941		220	21.5686	115.686	28.9216	120.588		220	107.843	105.392	95.098		220	69.1176	116.177
	220.5	43.6275	114.706	98.5294	38.7255	37.2549	93.1372	54.4118	39.7059	35.7843		220.5	23.0392	115.686	30.3922	120.588		220.5	107.843	105.392	95.098		220.5	69.1176	116.177
	221	43.1373	114.216	98.5294	38.7255	37.7451	93.1372	54.902	39.7059	36.2745		221	23.0392	115.686	26.4706	120.588		221	107.843	105.392	95.098		221	69.1176	116.177
	221.5	43.1373	114.216	98.5294	38.7255	38.2353	93.1372	54.902	39.7059	35.7843		221.5	23.0392	115.686	30.3922	120.588		221.5	108.333	104.412	95.098		221.5	68.6274	116.177
	222	44.1176	114.216	98.5294	38.7255	37.2549	93.1372	54.902	39.7059	35.7843		222	22.549	115.686	29.4118	120.588		222	107.843	104.412	94.6078		222	69.1176	116.177
	222.5	43.6275	114.216	98.5294	38.7255	37.2549	93.1372	54.902	40.1961	35.2941		222.5	20.098	115.686	30.3922	120.588		222.5	107.843	105.392	94.6078		222.5	68.6274	116.667
	223	43.6275	114.216	98.5294	38.2353	37.2549	93.1372	54.902	39.7059	35.2941		223	21.0784	115.686	30.3922	120.588		223	107.843	105.392	95.098		223	68.6274	116.177
	223.5	43.6275	114.216	98.5294	38.7255	37.2549	93.1372	54.4118	40.1961	35.2941		223.5	21.5686	115.686	27.9412	120.588		223.5	107.843	104.902	94.6078		223.5	68.1372	116.177
	224	43.1373	114.216	98.5294	38.2353	37.2549	93.1372	54.4118	40.1961	35.2941		224	22.0588	115.686	28.9216	120.588		224	107.843	104.902	95.098		224	68.1372	116.177
	224.5	43.1373	114.216	98.5294	38.2353	37.2549	93.1372	54.902	39.7059	35.2941		224.5	20.5882	115.686	30.3922	120.588		224.5	107.843	104.902	94.6078		224.5	68.1372	116.177
	225	43.6275	114.216	98.5294	38.7255	37.2549	93.6274	54.902	40.1961	34.8039		225	21.5686	115.686	30.3922	120.588		225	107.843	105.392	94.6078		225	68.6274	116.177
	225.5	43.6275	114.216	98.5294	38.2353	37.2549	93.6274	54.902	40.1961	35.2941		225.5	21.0784	115.686	28.9216	120.588		225.5	107.843	104.902	94.6078		225.5	68.6274	116.177
	226	43.1373	114.216	98.5294	38.2353	36.7647	93.6274	54.902	39.7059	35.7843		226	20.098	115.686	26.9608	120.588		226	107.843	105.392	95.098		226	68.1372	116.177
	226.5	43.6275	114.216	98.5294	38.7255	36.7647	93.6274	54.4118	39.7059	34.8039		226.5	20.098	115.686	30.3922	120.588		226.5	107.843	104.412	94.6078		226.5	68.6274	116.177
	227	43.6275	114.216	98.5294	38.2353	37.7451	93.6274	54.902	39.7059	35.7843		227	18.6274	115.686	28.9216	120.588		227	107.843	104.902	94.6078		227	68.6274	116.177
	227.5	43.1373	114.216	99.0196	38.2353	36.7647	93.6274	54.4118	40.1961	35.7843		227.5	19.1177	115.686	28.9216	120.588		227.5	107.353	104.902	94.6078		227.5	68.6274	116.177
	228	43.1373	114.216	99.0196	37.7451	36.7647	93.6274	54.4118	40.1961	35.7843		228	20.5882	115.686	29.902	120.588		228	107.353	104.412	94.6078		228	68.6274	116.177
	228.5	42.6471	114.216	99.0196	37.7451	36.7647	93.6274	54.902	40.1961	34.8039		228.5	22.0588	115.686	27.9412	120.588		228.5	107.843	104.902	95.098		228.5	68.6274	116.667
	229	43.1373	114.216	99.0196	38.7255	36.7647	93.6274	54.902	39.7059	34.8039		229	22.0588	115.686	27.451	120.588		229	107.843	104.902	94.6078		229	68.1372	116.667
	229.5	43.6275	114.216	99.0196	38.7255	36.7647	93.6274	54.4118	40.1961	35.2941		229.5	20.5882	115.686	27.9412	120.588		229.5	107.843	105.392	94.6078		229.5	68.6274	116.177
	230	43.6275	114.216	99.0196	38.2353	37.7451	93.6274	54.4118	39.7059	34.8039		230	20.098	115.686	29.4118	120.588		230	107.843	105.392	94.1176		230	69.1176	116.177
	230.5	43.6275	114.216	98.5294	37.7451	36.7647	93.6274	54.902	40.1961	35.2941		230.5	21.5686	115.686	29.4118	120.588		230.5	107.843	105.392	94.6078		230.5	68.1372	116.177
	231	43.6275	114.216	99.0196	37.7451	36.7647	93.6274	54.902	39.7059	34.3137		231	24.0196	115.686	28.4314	120.588		231	107.843	105.392	94.6078		231	68.6274	116.177
	231.5	43.6275	114.216	99.0196	38.7255	36.7647	93.6274	54.4118	39.7059	34.8039		231.5	22.549	115.686	28.4314	120.588		231.5	107.353	105.392	94.1176		231.5	68.1372	116.177
	232	43.6275	114.216	99.0196	38.2353	36.7647	94.1176	54.4118	39.7059	34.8039		232	23.0392	115.686	28.9216	120.588		232	107.843	104.902	94.1176		232	68.1372	116.177
	232.5	43.1373	114.216	99.0196	38.7255	36.7647	93.6274	54.4118	40.1961	34.8039		232.5	21.0784	115.686	26.9608	120.588		232.5	107.353	104.412	94.1176		232.5	68.1372	116.177
	233	43.6275	114.216	99.0196	37.7451	37.2549	93.6274	53.9216	39.7059	33.8235		233	20.5882	115.196	27.9412	120.588		233	107.353	105.392	94.6078		233	68.1372	116.667
	233.5	43.6275	114.216	99.0196	37.7451	36.7647	94.1176	54.4118	39.7059	34.8039		233.5	19.1177	115.686	28.4314	120.588		233.5	107.353	105.392	94.1176		233.5	68.6274	116.667
	234	43.1373	114.216	99.0196	37.7451	36.7647	94.1176	54.4118	39.2157	35.7843		234	20.5882	115.686	27.451	120.588		234	107.353	104.902	94.1176		234	68.1372	116.177
	234.5	43.1373	114.216	99.0196	37.7451	36.2745	94.1176	54.4118	39.7059	34.3137		234.5	20.5882	115.196	28.4314	120.588		234.5	107.353	104.902	94.1176		234.5	68.1372	116.177
	235	43.1373	114.216	99.0196	37.7451	36.7647	93.6274	54.4118	39.7059	34.3137		235	20.5882	115.686	28.4314	120.588		235	107.353	104.902	94.6078		235	68.6274	116.177
	235.5	43.1373	114.216	99.0196	38.2353	36.7647	94.1176	54.4118	40.1961	34.3137		235.5	21.5686	115.686	26.9608	120.588		235.5	107.353	105.392	94.1176		235.5	69.1176	116.177
	236	43.1373	114.216	99.0196	37.7451	36.7647	93.6274	53.9216	39.7059	34.8039		236	22.549	115.196	26.4706	120.588		236	107.353	105.392	94.1176		236	68.6274	116.177
	236.5	43.1373	114.216	99.0196	37.7451	36.2745	94.1176	53.9216	39.7059	35.2941		236.5	22.549	115.196	28.4314	120.588		236.5	107.353	105.392	94.1176		236.5	68.6274	116.177
	237	43.1373	114.216	99.5098	37.2549	36.2745	94.1176	54.4118	39.7059	35.7843		237	22.0588	115.686	27.9412	120.588		237	107.353	104.412	94.1176		237	68.1372	116.177
	237.5	43.1373	114.216	99.0196	38.2353	36.7647	94.1176	54.4118	39.2157	34.8039		237.5	21.0784	115.686	27.451	120.588		237.5	107.353	105.392	94.1176		237.5	68.1372	116.177
	238	43.1373	114.216	99.0196	37.7451	36.2745	94.1176	54.4118	39.2157	34.3137		238	21.0784	115.196	28.4314	120.098		238	107.353	105.392	94.6078		238	68.6274	116.177
	238.5	43.6275	114.216	99.5098	37.7451	35.7843	94.1176	54.902	39.2157	34.3137		238.5	19.6078	115.196	28.4314	120.588		238.5	107.353	105.392	94.1176		238.5	68.1372	116.177
	239	43.6275	114.216	99.0196	37.7451	35.7843	94.1176	54.4118	39.7059	34.8039		239	21.5686	115.196	26.4706	120.588		239	107.353	105.392	94.1176		239	68.6274	116.177
	239.5	43.1373	114.216	99.0196	37.7451	35.7843	94.1176	54.4118	39.7059	34.3137		239.5	20.098	115.686	27.9412	120.588		239.5	107.353	104.902	94.1176		239.5	68.6274	116.177
	240	43.1373	114.216	99.0196	37.7451	36.2745	94.1176	54.4118	39.7059	34.8039		240	20.5882	115.196	28.4314	120.588		240	107.353	104.412	94.1176		240	68.1372	116.667
	240.5	43.1373	114.216	99.5098	38.2353	36.2745	94.1176	54.4118	39.2157	35.2941		240.5	21.0784	115.196	28.4314	120.588		240.5	107.353	105.392	94.1176		240.5	68.6274	116.177
	241	43.1373	114.216	99.0196	37.7451	36.2745	94.1176	54.4118	39.7059	34.3137		241	21.5686	115.196	28.9216	120.098		241	107.353	105.392	94.6078		241	68.1372	116.177
	241.5	43.6275	114.216	99.0196	37.7451	36.7647	94.1176	54.902	39.2157	33.8235		241.5	19.1177	115.196	26.9608	120.588		241.5	107.353	104.902	94.1176		241.5	68.6274	116.177
	242	43.1373	114.216	99.5098	37.7451	36.2745	94.1176	54.4118	39.7059	34.8039		242	20.098	115.196	25.4902	120.098		242	107.353	104.902	94.1176		242	68.6274	116.177
	242.5	42.6471	114.216	99.5098	37.2549	36.7647	94.1176	53.9216	39.7059	33.8235		242.5	20.5882	115.196	27.451	120.098		242.5	107.353	105.392	94.1176		242.5	68.6274	116.177
	243	43.1373	114.216	99.5098	37.7451	36.2745	94.1176	54.4118	39.7059	34.3137		243	20.5882	115.196	26.4706	120.098		243	107.353	104.902	94.1176		243	68.6274	116.177
	243.5	42.6471	114.216	99.5098	37.7451	35.7843	94.6078	53.9216	39.7059	35.2941		243.5	21.0784	115.196	25.9804	120.098		243.5	107.353	105.392	94.1176		243.5	68.1372	116.177
	244	43.1373	114.216	99.5098	37.7451	36.2745	94.1176	54.4118	39.7059	34.8039		244	18.6274	115.196	28.4314	120.098		244	107.353	105.392	94.1176		244	68.6274	116.177
	244.5	43.1373	114.216	99.0196	37.7451	36.2745	94.6078	54.4118	39.7059	34.8039		244.5	19.1177	115.196	28.9216	120.098		244.5	107.353	105.392	94.1176		244.5	68.6274	116.667
	245	43.1373	114.216	99.5098	37.2549	36.2745	94.6078	54.4118	39.2157	33.3333		245	19.1177	115.196	26.9608	120.098		245	107.353	105.882	94.1176		245	68.1372	116.177
	245.5	42.6471	114.216	99.5098	37.2549	36.7647	94.6078	54.4118	39.2157	33.8235		245.5	20.098	115.196	27.9412	120.098		245.5	107.353	105.882	94.1176		245.5	68.6274	116.667
	246	43.1373	114.216	99.5098	37.7451	36.7647	94.6078	53.9216	39.7059	34.3137		246	20.5882	115.196	26.4706	120.098		246	107.353	105.392	94.1176		246	68.6274	116.177
	246.5	43.1373	114.216	99.0196	37.7451	36.7647	94.6078	53.9216	39.7059	33.8235		246.5	20.5882	115.196	25.9804	120.098		246.5	107.353	105.392	94.1176		246.5	68.6274	116.177
	247	43.1373	114.216	99.5098	37.7451	36.7647	94.6078	54.4118	39.7059	33.8235		247	21.0784	115.196	25	120.098		247	107.353	105.392	94.1176		247	68.6274	116.177
	247.5	43.1373	114.216	99.5098	37.2549	36.2745	94.6078	54.4118	39.7059	34.3137		247.5	19.1177	115.196	25	120.098		247.5	107.353	105.392	94.1176		247.5	68.6274	116.177
	248	43.1373	114.216	99.5098	37.2549	36.2745	94.6078	54.4118	39.7059	33.8235		248	20.098	115.196	25.9804	120.098		248	107.353	104.412	94.1176		248	68.6274	116.177
	248.5	42.6471	113.725	99.5098	37.7451	36.2745	94.6078	54.4118	39.7059	34.3137		248.5	20.098	115.196	24.5098	120.098		248.5	107.353	104.902	94.1176		248.5	68.6274	116.177
	249	43.1373	114.216	99.5098	37.2549	35.7843	94.6078	54.4118	39.7059	33.8235		249	20.098	115.196	26.4706	120.098		249	107.353	105.392	94.1176		249	68.6274	116.177
	249.5	43.1373	113.725	99.5098	37.2549	35.7843	94.6078	54.4118	39.2157	34.3137		249.5	19.1177	115.196	24.5098	120.098		249.5	107.353	103.922	94.1176		249.5	68.6274	116.177
	250	42.6471	113.725	99.5098	36.7647	35.7843	94.6078	54.4118	39.2157	33.3333		250	19.1177	115.196	24.5098	120.098		250	106.863	104.412	94.1176		250	68.6274	116.177
	250.5	43.1373	113.725	99.5098	37.2549	36.2745	94.6078	53.9216	39.2157	34.3137		250.5	20.098	115.196	25	120.098		250.5	107.353	105.392	94.1176		250.5	68.6274	116.177
	251	43.1373	113.725	99.5098	36.7647	36.2745	94.6078	53.9216	39.7059	34.3137		251	21.0784	115.196	28.9216	120.098		251	107.353	104.902	94.1176		251	68.6274	116.177
	251.5	43.1373	113.725	99.5098	37.2549	35.7843	94.6078	54.4118	39.2157	33.8235		251.5	21.0784	115.196	26.4706	120.098		251.5	106.863	104.412	94.1176		251.5	68.1372	116.177
	252	43.1373	113.725	99.5098	37.2549	35.7843	94.6078	53.9216	39.2157	34.3137		252	21.0784	115.196	24.5098	120.098		252	107.353	104.902	93.6275		252	68.6274	115.686
	252.5	43.6275	113.725	99.5098	37.2549	35.7843	95.098	53.9216	39.2157	34.3137		252.5	17.6471	115.196	26.9608	120.098		252.5	107.353	105.392	93.6275		252.5	68.6274	116.177
	253	43.1373	113.725	99.5098	37.2549	36.2745	95.098	53.9216	39.2157	33.8235		253	19.1177	115.196	26.4706	120.098		253	107.353	105.392	93.6275		253	69.1176	116.177
	253.5	42.6471	113.725	99.5098	37.2549	35.7843	95.098	54.4118	39.2157	33.3333		253.5	21.0784	115.196	26.9608	120.098		253.5	107.353	104.412	93.6275		253.5	69.1176	115.686
	254	43.1373	113.725	99.5098	37.2549	35.7843	95.098	53.9216	39.7059	33.3333		254	20.098	115.196	26.9608	120.098		254	107.353	104.412	93.6275		254	68.1372	116.177
	254.5	43.1373	113.725	99.5098	37.2549	35.2941	95.098	53.9216	39.2157	33.8235		254.5	19.1177	115.196	25.4902	120.098		254.5	107.353	104.412	94.1176		254.5	68.6274	115.686
	255	43.1373	113.725	99.5098	36.7647	35.7843	95.098	53.9216	38.7255	33.8235		255	20.5882	115.196	25.9804	120.098		255	107.353	104.902	94.1176		255	68.6274	116.177
	255.5	43.1373	113.725	99.5098	37.7451	35.2941	94.6078	53.9216	39.2157	33.3333		255.5	19.6078	115.196	25.4902	120.098		255.5	107.353	105.392	93.6275		255.5	68.6274	115.686
	256	42.6471	113.725	99.5098	37.7451	35.7843	95.098	54.4118	39.2157	33.3333		256	20.098	115.196	25.9804	120.098		256	107.353	104.412	94.1176		256	68.6274	116.177
	256.5	42.6471	113.725	99.5098	37.2549	35.2941	95.098	54.4118	39.2157	33.8235		256.5	21.0784	115.196	25	120.098		256.5	106.863	104.412	94.1176		256.5	68.6274	116.177
	257	42.6471	113.235	99.5098	36.7647	35.7843	95.098	53.9216	39.2157	33.3333		257	19.6078	115.196	26.4706	120.098		257	106.863	104.412	94.1176		257	68.6274	115.686
	257.5	43.1373	113.235	99.5098	37.2549	35.2941	95.098	53.9216	39.2157	32.8431		257.5	21.5686	115.196	26.4706	120.098		257.5	106.863	105.392	93.6275		257.5	68.6274	115.686
	258	42.6471	113.235	99.5098	36.7647	35.2941	95.098	53.9216	39.2157	32.8431		258	24.5098	115.196	25	120.098		258	106.863	104.412	93.6275		258	68.6274	116.177
	258.5	42.6471	113.235	99.5098	37.2549	34.8039	95.098	53.9216	39.7059	33.3333		258.5	20.5882	115.196	24.0196	120.098		258.5	106.863	104.412	93.6275		258.5	68.6274	116.177
	259	42.6471	113.235	99.5098	37.2549	35.2941	95.098	53.9216	39.7059	32.8431		259	21.0784	115.196	25	120.098		259	107.353	103.922	93.6275		259	68.6274	115.686
	259.5	42.6471	113.235	99.5098	37.2549	35.2941	95.098	53.9216	39.2157	33.3333		259.5	20.098	114.706	24.5098	120.098		259.5	107.353	104.412	94.1176		259.5	68.6274	115.686
	260	42.6471	113.235	99.5098	36.7647	34.8039	95.098	53.9216	39.2157	33.3333		260	19.1177	114.706	25.4902	120.098		260	106.863	104.902	93.6275		260	69.1176	115.686
	260.5	42.6471	113.235	99.5098	36.7647	35.2941	95.098	53.9216	39.7059	33.3333		260.5	19.1177	114.706	25	120.098		260.5	106.863	105.392	93.6275		260.5	69.1176	115.686
	261	43.1373	113.235	99.5098	36.7647	35.2941	95.098	54.4118	39.2157	33.3333		261	19.6078	114.706	24.0196	120.098		261	106.863	104.412	94.1176		261	68.6274	115.686
	261.5	42.6471	113.235	99.5098	36.7647	35.2941	95.098	54.4118	39.2157	33.3333		261.5	19.6078	114.706	24.5098	120.098		261.5	106.863	104.412	93.6275		261.5	68.6274	115.686
	262	42.6471	113.235	99.5098	36.7647	35.2941	95.098	53.9216	38.7255	33.8235		262	18.6274	115.196	24.0196	120.098		262	106.863	103.922	93.6275		262	68.1372	115.686
	262.5	43.1373	113.235	99.5098	36.7647	34.8039	95.098	54.4118	39.2157	33.3333		262.5	20.098	114.706	24.5098	120.098		262.5	106.863	103.922	93.6275		262.5	68.6274	115.686
	263	42.6471	113.235	100	36.7647	34.8039	95.098	54.4118	38.7255	33.8235		263	20.5882	115.196	25	119.608		263	106.863	103.922	94.1176		263	68.1372	115.686
	263.5	43.1373	113.235	99.5098	36.7647	34.8039	95.098	54.4118	39.7059	33.3333		263.5	21.0784	115.196	25.4902	119.608		263.5	106.373	103.922	93.6275		263.5	68.6274	115.686
	264	42.6471	113.725	100	36.2745	34.8039	95.098	54.4118	39.2157	33.3333		264	21.5686	115.196	22.549	119.608		264	106.373	103.922	93.6275		264	68.6274	115.686
	264.5	42.6471	113.725	100	36.7647	34.3137	95.098	53.9216	39.2157	32.8431		264.5	20.5882	115.196	23.5294	119.608		264.5	106.863	104.412	93.6275		264.5	68.6274	116.177
	265	42.6471	113.725	99.5098	37.2549	34.3137	95.098	53.9216	39.2157	33.3333		265	19.1177	115.196	24.5098	120.098		265	106.863	105.392	93.6275		265	68.6274	115.686
	265.5	43.1373	113.725	99.5098	37.2549	34.8039	95.098	54.4118	39.2157	33.3333		265.5	21.0784	115.196	24.0196	119.608		265.5	106.863	104.902	93.6275		265.5	68.6274	115.686
	266	43.1373	113.725	99.5098	36.7647	34.8039	95.098	53.9216	39.2157	33.8235		266	20.5882	115.196	23.5294	120.098		266	106.863	104.412	93.6275		266	69.1176	115.686
	266.5	43.1373	113.725	99.5098	36.7647	34.8039	95.5882	53.9216	38.7255	33.8235		266.5	20.5882	115.196	25.4902	120.098		266.5	106.863	104.412	93.6275		266.5	69.1176	115.686
	267	43.1373	113.725	100	36.7647	34.3137	95.5882	53.9216	39.2157	33.3333		267	19.1177	115.196	25	120.098		267	106.863	104.412	93.6275		267	69.1176	115.686
	267.5	42.6471	113.725	100	36.7647	34.8039	95.5882	53.4314	38.7255	32.8431		267.5	19.1177	115.196	23.0392	119.608		267.5	106.863	104.412	93.6275		267.5	68.6274	115.686
	268	43.1373	113.725	100	36.7647	34.8039	95.5882	53.9216	38.7255	32.8431		268	20.098	115.196	24.5098	119.608		268	106.863	104.412	93.6275		268	68.6274	116.177
	268.5	43.1373	113.725	100	36.7647	35.7843	95.5882	53.9216	39.2157	32.3529		268.5	19.1177	115.196	23.0392	119.608		268.5	106.863	103.922	93.6275		268.5	68.6274	115.686
	269	42.6471	113.725	99.5098	36.2745	34.8039	95.5882	53.9216	38.7255	32.8431		269	19.1177	115.196	23.5294	119.608		269	106.373	103.922	93.6275		269	69.1176	115.686
	269.5	42.6471	113.235	100	36.7647	34.8039	95.5882	53.9216	39.2157	32.3529		269.5	18.1373	115.196	26.9608	119.608		269.5	106.373	103.922	93.6275		269.5	69.1176	115.196
	270	42.6471	113.235	100	36.7647	34.8039	95.5882	54.4118	39.2157	32.8431		270	19.6078	115.196	24.5098	119.608		270	106.373	103.922	93.6275		270	68.6274	115.686
	270.5	43.1373	113.235	100	36.7647	35.2941	95.5882	54.4118	39.2157	32.8431		270.5	20.5882	115.196	25.4902	119.608		270.5	106.373	103.922	93.6275		270.5	69.1176	116.177
	271	42.6471	113.235	99.5098	36.7647	35.2941	95.5882	53.9216	39.2157	32.8431		271	19.6078	115.196	25.4902	119.608		271	106.373	103.431	93.6275		271	68.6274	115.686
	271.5	42.6471	113.235	100	36.7647	34.3137	95.5882	53.9216	39.2157	33.3333		271.5	19.6078	115.196	25	119.608		271.5	106.373	103.922	93.6275		271.5	68.6274	115.686
	272	43.1373	113.235	100	36.7647	34.3137	95.5882	53.9216	38.7255	34.3137		272	20.098	115.196	24.5098	119.608		272	106.373	103.922	93.6275		272	69.1176	115.686
	272.5	42.6471	113.235	100	36.7647	33.8235	95.5882	53.9216	38.7255	33.3333		272.5	20.5882	115.196	23.0392	119.608		272.5	106.373	103.922	93.6275		272.5	69.1176	115.686
	273	42.6471	113.235	100	36.7647	35.2941	95.5882	54.4118	39.2157	32.8431		273	19.1177	115.196	24.5098	119.608		273	106.373	103.922	93.6275		273	68.6274	115.196
	273.5	42.6471	113.235	100	36.7647	34.8039	95.5882	53.9216	38.7255	32.8431		273.5	19.1177	115.196	23.5294	119.608		273.5	105.882	103.922	93.1373		273.5	68.6274	115.196
	274	42.6471	113.235	100	36.7647	35.2941	95.5882	53.9216	38.7255	32.3529		274	19.1177	115.196	24.0196	119.608		274	105.882	103.922	93.6275		274	68.1372	115.686
	274.5	43.1373	113.235	100	36.2745	34.8039	95.5882	53.9216	38.7255	32.8431		274.5	19.1177	115.196	25.9804	119.608		274.5	106.373	103.922	93.6275		274.5	68.6274	115.686
	275	42.6471	113.235	100	36.7647	34.8039	95.5882	53.9216	38.7255	33.3333		275	18.6274	115.196	23.5294	119.608		275	106.373	104.412	93.6275		275	69.1176	115.686
	275.5	42.1569	113.235	100	36.2745	34.3137	95.5882	53.9216	38.7255	33.3333		275.5	19.1177	115.196	21.0784	119.608		275.5	106.373	104.412	94.1176		275.5	69.1176	115.686
	276	42.6471	113.235	100	36.7647	34.3137	95.5882	53.9216	38.2353	32.8431		276	18.6274	115.196	22.549	119.608		276	106.373	104.412	93.6275		276	69.1176	115.196
	276.5	42.1569	113.235	100	36.7647	33.8235	95.5882	53.9216	38.7255	33.3333		276.5	19.6078	115.196	21.5686	119.608		276.5	106.373	104.412	93.6275		276.5	69.6078	115.196
	277	42.1569	113.235	100	36.7647	33.8235	95.5882	53.9216	38.7255	33.3333		277	19.1177	115.196	22.549	119.608		277	105.882	103.431	93.6275		277	68.6274	115.196
	277.5	42.1569	113.235	100	36.7647	34.3137	96.0784	53.9216	38.2353	32.8431		277.5	19.6078	115.196	23.5294	119.608		277.5	106.373	103.431	93.6275		277.5	68.6274	115.686
	278	42.1569	113.235	100	36.7647	33.8235	95.5882	53.9216	38.7255	32.8431		278	20.098	115.196	22.549	119.608		278	106.373	103.922	93.6275		278	69.1176	115.196
	278.5	42.6471	113.235	100	36.7647	34.3137	95.5882	54.4118	38.7255	32.8431		278.5	19.1177	115.196	24.5098	119.608		278.5	106.373	103.922	93.6275		278.5	69.1176	115.196
	279	42.1569	113.235	100	36.7647	34.8039	96.0784	53.9216	39.2157	31.3726		279	18.6274	115.196	23.5294	119.608		279	105.882	103.431	93.6275		279	68.6274	115.196
	279.5	43.1373	113.235	99.5098	36.2745	34.8039	96.0784	53.9216	38.7255	31.3726		279.5	20.098	115.196	23.5294	119.608		279.5	105.882	102.941	93.6275		279.5	68.6274	115.196
	280	43.1373	113.235	100	36.2745	34.3137	96.0784	53.9216	38.7255	31.8627		280	18.6274	115.196	23.0392	119.608		280	105.882	103.431	93.6275		280	69.1176	115.196
	280.5	42.6471	113.235	100	36.2745	34.3137	96.0784	53.9216	38.7255	32.3529		280.5	17.1569	115.196	22.549	119.608		280.5	105.882	103.431	93.6275		280.5	69.1176	115.196
	281	42.1569	113.235	100	36.2745	34.8039	96.0784	54.4118	38.7255	32.8431		281	18.6274	115.196	21.5686	119.608		281	105.882	103.922	93.6275		281	68.6274	115.686
	281.5	42.6471	113.235	100	36.2745	34.3137	96.0784	54.4118	38.7255	32.8431		281.5	19.6078	115.196	21.0784	119.608		281.5	105.882	103.922	93.6275		281.5	68.6274	115.686
	282	42.6471	113.235	100	36.2745	34.3137	96.0784	53.9216	38.2353	31.8627		282	19.6078	114.706	21.5686	119.118		282	105.882	103.922	93.6275		282	68.6274	115.196
	282.5	43.1373	113.725	99.5098	36.2745	34.3137	96.0784	53.9216	38.7255	32.3529		282.5	19.1177	115.196	24.0196	119.118		282.5	105.882	103.431	93.6275		282.5	68.6274	115.196
	283	43.1373	113.725	100	36.7647	34.3137	96.0784	54.4118	39.2157	32.8431		283	19.1177	115.196	24.0196	119.608		283	105.882	103.431	93.1373		283	68.6274	115.196
	283.5	42.6471	113.725	100	36.2745	33.8235	96.0784	53.9216	38.7255	31.8627		283.5	19.1177	115.196	23.5294	119.118		283.5	105.882	103.922	93.1373		283.5	68.6274	114.706
	284	42.6471	113.725	99.5098	36.2745	34.3137	96.0784	53.9216	38.7255	32.3529		284	19.6078	115.196	23.0392	119.118		284	105.882	103.922	93.6275		284	68.6274	115.196
	284.5	42.6471	113.725	99.5098	36.2745	33.8235	96.0784	53.9216	38.7255	32.3529		284.5	18.1373	115.196	23.0392	119.118		284.5	105.882	103.431	93.6275		284.5	68.6274	115.196
	285	42.1569	113.725	100	36.2745	33.8235	96.0784	53.9216	38.7255	32.3529		285	18.1373	114.706	23.5294	119.118		285	105.882	103.431	94.1176		285	68.6274	115.196
	285.5	42.6471	113.725	100	36.2745	33.8235	96.0784	54.4118	38.7255	32.8431		285.5	17.1569	115.196	22.549	119.118		285.5	105.882	103.431	93.6275		285.5	68.6274	115.196
	286	42.6471	113.725	100	36.2745	33.8235	96.5686	53.9216	38.7255	31.8627		286	18.1373	115.196	22.549	119.608		286	105.392	103.431	93.6275		286	68.6274	115.196
	286.5	42.1569	113.725	100	36.2745	34.8039	96.0784	53.9216	38.7255	31.3726		286.5	18.6274	115.196	23.0392	119.608		286.5	105.392	103.922	93.1373		286.5	68.1372	115.196
	287	42.1569	113.725	100	36.2745	34.3137	96.0784	53.9216	38.7255	31.3726		287	16.6667	115.196	21.5686	119.118		287	105.392	103.922	93.6275		287	68.1372	115.196
	287.5	42.1569	113.725	100	35.7843	33.8235	96.5686	53.9216	38.7255	31.8627		287.5	18.6274	115.196	22.549	119.118		287.5	105.392	103.431	93.6275		287.5	69.1176	115.196
	288	42.6471	113.235	100	36.7647	33.8235	96.5686	53.9216	38.7255	32.3529		288	18.6274	115.196	21.5686	119.118		288	105.882	103.431	93.6275		288	69.1176	115.196
	288.5	42.6471	113.235	100	35.7843	33.8235	96.5686	53.9216	38.7255	31.3726		288.5	19.6078	115.196	23.5294	119.608		288.5	105.882	103.431	93.6275		288.5	68.1372	114.706
	289	42.6471	113.235	99.5098	35.7843	33.8235	96.5686	53.9216	38.7255	31.3726		289	18.6274	115.196	23.0392	119.608		289	105.882	103.431	93.6275		289	68.6274	114.706
	289.5	42.1569	113.235	100	35.7843	33.3333	96.5686	53.9216	38.7255	31.3726		289.5	19.6078	115.196	23.0392	119.608		289.5	105.882	102.941	93.6275		289.5	68.6274	115.196
	290	41.6667	113.235	100	36.2745	33.3333	96.5686	53.9216	38.7255	31.8627		290	19.6078	115.196	22.0588	119.608		290	105.392	103.922	93.6275		290	68.6274	114.706
	290.5	42.1569	113.235	100	36.2745	33.8235	96.5686	53.9216	39.2157	31.3726		290.5	18.6274	114.706	23.5294	119.118		290.5	105.392	103.922	93.6275		290.5	69.1176	114.706
	291	42.1569	113.235	100	35.7843	33.3333	96.5686	53.9216	39.2157	31.8627		291	18.1373	115.196	23.0392	119.118		291	105.392	103.431	93.6275		291	68.6274	115.196
	291.5	42.6471	113.235	100	35.7843	34.3137	96.5686	53.4314	38.7255	31.8627		291.5	18.6274	115.196	22.549	119.118		291.5	105.392	102.941	93.6275		291.5	68.6274	115.196
	292	42.6471	113.235	99.5098	36.2745	33.3333	96.5686	53.4314	38.7255	31.8627		292	19.6078	114.706	22.0588	119.118		292	105.392	103.431	93.6275		292	68.6274	114.706
	292.5	42.1569	113.235	100	36.2745	33.3333	96.5686	53.9216	38.7255	31.8627		292.5	19.1177	115.196	20.5882	119.118		292.5	105.392	103.922	93.6275		292.5	68.6274	115.196
	293	42.1569	113.235	100	35.7843	33.3333	96.5686	53.9216	38.7255	31.8627		293	17.6471	114.706	21.0784	119.118		293	105.392	103.922	93.1373		293	68.6274	115.196
	293.5	42.1569	113.235	100	36.2745	34.3137	96.5686	53.9216	38.7255	31.3726		293.5	18.1373	115.196	23.0392	119.118		293.5	105.392	103.431	93.6275		293.5	68.6274	114.706
	294	42.6471	113.235	100	35.7843	34.3137	96.5686	53.9216	38.7255	31.3726		294	17.1569	114.706	24.0196	119.118		294	105.392	102.451	93.6275		294	68.6274	114.706
	294.5	42.6471	113.235	100	36.2745	33.8235	96.5686	53.4314	38.7255	31.8627		294.5	18.6274	115.196	23.5294	119.118		294.5	105.392	102.451	93.6275		294.5	69.1176	114.706
	295	42.1569	113.725	100	36.2745	33.3333	96.5686	53.9216	38.7255	31.3726		295	18.6274	115.196	24.5098	119.608		295	105.392	102.941	93.6275		295	69.1176	114.706
	295.5	42.6471	113.725	99.5098	36.2745	33.8235	96.5686	54.4118	38.7255	31.3726		295.5	17.1569	115.196	24.0196	119.118		295.5	105.392	103.431	93.6275		295.5	68.6274	114.706
	296	42.1569	113.725	99.5098	36.2745	33.3333	97.0588	53.9216	38.7255	31.3726		296	19.6078	115.196	22.549	119.608		296	105.392	102.941	93.6275		296	68.6274	114.706
	296.5	42.6471	113.725	100	35.7843	33.3333	97.0588	53.9216	39.2157	31.8627		296.5	18.1373	115.196	25	119.608		296.5	105.392	103.431	93.6275		296.5	68.6274	114.706
	297	42.6471	113.725	100	35.7843	33.3333	97.0588	53.9216	39.2157	31.8627		297	18.1373	115.196	22.0588	119.118		297	105.392	103.431	93.6275		297	68.1372	114.706
	297.5	42.1569	113.725	100	36.2745	33.8235	97.0588	53.9216	38.7255	32.8431		297.5	18.1373	115.196	23.0392	119.608		297.5	105.392	102.941	93.6275		297.5	69.1176	114.706
	298	42.1569	113.725	100	36.2745	34.8039	96.5686	53.9216	38.7255	32.3529		298	19.1177	115.196	23.5294	119.608		298	105.392	103.922	93.1373		298	69.1176	114.706
	298.5	42.6471	113.725	100	36.2745	33.8235	96.5686	54.4118	38.7255	32.3529		298.5	18.1373	115.196	23.0392	119.608		298.5	105.392	103.431	93.1373		298.5	68.6274	114.706
	299	42.1569	113.725	100	35.7843	33.3333	97.0588	53.9216	38.2353	31.8627		299	19.6078	115.196	22.549	119.608		299	105.392	103.431	93.6275		299	68.6274	114.706
	299.5	42.1569	113.725	100	35.7843	33.3333	96.5686	54.4118	38.7255	31.8627		299.5	18.1373	115.196	21.5686	119.608		299.5	104.902	102.941	93.1373		299.5	68.6274	114.706
	300	42.1569	113.725	100	36.2745	33.3333	97.0588	54.4118	38.7255	31.3726		300	18.1373	115.196	22.0588	119.608		300	105.392	103.431	93.1373		300	68.1372	114.216
	300.5	42.6471	113.235	99.5098	36.2745	33.8235	97.0588	53.9216	38.7255	30.8823		300.5	19.1177	115.196	23.0392	119.608		300.5	105.392	103.431	93.1373		300.5	68.1372	114.706
	301	42.1569	113.235	100	35.7843	33.3333	97.0588	53.4314	38.7255	31.8627		301	17.6471	115.196	21.0784	119.608		301	105.392	103.431	93.6275		301	68.6274	114.706
	301.5	42.1569	113.235	100	35.7843	33.3333	97.0588	53.4314	38.2353	32.3529		301.5	18.6274	115.196	20.098	119.608		301.5	105.392	103.431	93.6275		301.5	68.1372	114.706
	302	42.1569	113.235	99.5098	35.7843	33.3333	97.0588	53.9216	38.2353	31.8627		302	18.6274	115.196	21.5686	119.608		302	105.392	102.941	93.6275		302	68.6274	114.706
	302.5	41.6667	113.235	100	36.2745	33.3333	97.0588	53.4314	38.2353	31.3726		302.5	19.1177	115.196	21.5686	119.608		302.5	105.392	103.431	93.6275		302.5	68.6274	114.706
	303	41.6667	113.235	100	35.7843	34.3137	97.0588	53.9216	38.7255	31.8627		303	19.6078	115.196	21.5686	119.608		303	105.392	103.431	93.1373		303	68.6274	114.706
	303.5	42.1569	113.235	99.5098	35.7843	33.3333	97.0588	53.9216	38.2353	31.8627		303.5	18.1373	114.706	20.098	119.608		303.5	105.392	103.431	93.6275		303.5	68.6274	114.216
	304	42.1569	113.235	99.5098	35.7843	32.8431	97.0588	54.4118	38.7255	31.8627		304	16.6667	115.196	21.5686	119.608		304	105.392	103.431	93.1373		304	68.6274	114.706
	304.5	42.1569	113.235	99.5098	36.2745	33.3333	97.0588	53.9216	38.2353	31.3726		304.5	17.1569	115.196	21.0784	119.608		304.5	105.392	102.941	93.1373		304.5	69.1176	114.216
	305	42.6471	113.235	99.5098	35.7843	33.3333	97.0588	53.9216	38.7255	31.3726		305	17.6471	115.196	21.0784	119.608		305	105.392	102.941	93.1373		305	68.6274	114.706
	305.5	42.1569	113.235	100	35.7843	33.3333	97.0588	53.9216	38.7255	31.8627		305.5	17.6471	115.196	22.0588	119.608		305.5	105.392	102.451	93.1373		305.5	68.1372	114.706
	306	42.1569	113.235	100	35.7843	33.3333	97.0588	53.9216	38.2353	32.3529		306	17.1569	115.196	23.0392	119.608		306	105.392	103.431	92.6471		306	68.1372	114.706
	306.5	42.6471	113.235	100	35.7843	33.8235	97.0588	53.9216	38.7255	31.8627		306.5	17.1569	115.196	23.0392	119.608		306.5	104.902	102.941	93.1373		306.5	68.6274	114.706
	307	42.6471	113.235	100	35.7843	33.3333	97.0588	53.9216	38.7255	31.3726		307	16.6667	115.196	23.0392	119.608		307	105.392	103.431	93.1373		307	68.1372	114.706
	307.5	42.6471	113.725	99.5098	35.7843	32.8431	97.0588	53.9216	38.7255	31.8627		307.5	18.1373	115.196	23.0392	119.608		307.5	104.902	103.431	93.1373		307.5	68.1372	114.706
	308	42.1569	113.725	99.5098	35.7843	32.8431	97.0588	53.9216	38.7255	31.8627		308	19.1177	115.196	22.0588	119.608		308	105.392	103.431	93.1373		308	68.1372	114.216
	308.5	42.1569	113.725	99.5098	35.7843	33.3333	97.0588	53.9216	38.7255	31.3726		308.5	18.1373	115.196	22.549	119.608		308.5	105.392	102.941	93.1373		308.5	68.6274	114.706
	309	42.6471	113.725	99.5098	35.7843	32.8431	97.0588	53.9216	38.2353	31.3726		309	17.6471	115.196	22.549	119.608		309	104.902	102.941	93.1373		309	68.6274	115.196
	309.5	42.6471	113.725	99.5098	36.2745	33.3333	97.0588	54.4118	37.7451	31.3726		309.5	18.6274	115.196	22.0588	119.608		309.5	104.902	102.451	93.1373		309.5	68.6274	114.706
	310	42.6471	113.725	99.5098	35.7843	32.8431	97.0588	53.9216	38.2353	32.8431		310	18.1373	115.196	20.098	119.608		310	104.902	102.941	93.1373		310	68.6274	114.706
	310.5	42.1569	113.725	99.5098	35.7843	32.8431	97.549	53.9216	38.7255	31.8627		310.5	18.1373	115.196	22.549	119.608		310.5	104.902	103.431	93.1373		310.5	68.6274	114.706
	311	42.1569	113.725	99.5098	35.7843	32.8431	97.549	53.9216	38.7255	32.3529		311	17.1569	115.196	22.0588	119.608		311	105.392	102.941	93.1373		311	68.6274	114.706
	311.5	42.1569	113.725	99.5098	35.7843	33.3333	97.549	53.9216	38.2353	32.3529		311.5	19.6078	115.196	22.549	119.608		311.5	104.902	102.451	93.1373		311.5	68.6274	115.196
	312	42.1569	113.725	99.5098	35.2941	33.8235	97.549	53.9216	38.2353	32.8431		312	19.6078	114.706	22.0588	119.608		312	104.902	102.451	93.1373		312	68.1372	114.706
	312.5	42.1569	113.725	99.5098	35.7843	33.3333	97.0588	54.4118	38.7255	32.3529		312.5	18.1373	114.706	20.098	119.608		312.5	104.902	102.941	93.1373		312.5	68.6274	114.706
	313	42.1569	113.235	99.5098	35.7843	33.3333	97.0588	53.9216	38.2353	33.3333		313	17.6471	114.706	21.0784	119.608		313	104.902	102.451	93.1373		313	69.1176	114.706
	313.5	42.1569	113.235	99.5098	35.7843	33.3333	97.0588	53.9216	38.2353	33.8235		313.5	18.1373	115.196	21.0784	119.608		313.5	104.902	102.451	93.1373		313.5	69.1176	114.216
	314	42.1569	113.235	99.5098	35.7843	33.3333	97.0588	53.4314	38.2353	32.8431		314	18.6274	114.706	20.5882	119.608		314	104.902	102.941	93.1373		314	68.6274	114.216
	314.5	42.1569	113.235	99.5098	35.2941	33.3333	97.549	54.4118	37.7451	32.8431		314.5	18.1373	115.196	18.6274	119.608		314.5	104.902	102.941	93.1373		314.5	68.1372	114.216
	315	42.1569	113.235	99.5098	35.7843	33.3333	97.549	53.9216	37.7451	32.8431		315	18.1373	115.196	19.1177	119.608		315	104.902	102.451	93.1373		315	68.6274	114.706
	315.5	42.6471	113.235	99.5098	36.2745	32.8431	97.549	53.9216	37.7451	31.3726		315.5	18.6274	115.196	20.5882	119.608		315.5	105.392	102.451	93.1373		315.5	68.6274	114.706
	316	42.6471	113.235	99.5098	35.7843	32.8431	97.549	54.4118	37.7451	31.3726		316	19.1177	114.706	22.0588	119.608		316	104.902	102.941	93.1373		316	68.6274	114.216
	316.5	42.1569	113.235	99.5098	35.7843	32.8431	97.549	53.9216	37.7451	31.8627		316.5	17.6471	115.196	21.5686	119.608		316.5	104.902	102.451	93.1373		316.5	68.1372	114.216
	317	42.1569	113.235	99.5098	35.7843	33.3333	97.549	53.9216	37.7451	32.3529		317	17.1569	115.196	22.549	119.608		317	104.902	101.961	93.1373		317	68.1372	114.216
	317.5	42.1569	113.235	99.5098	35.2941	32.8431	97.549	53.9216	37.7451	32.8431		317.5	16.6667	114.706	21.0784	119.608		317.5	104.412	102.451	93.1373		317.5	68.6274	114.706
	318	42.1569	113.235	99.5098	35.2941	33.3333	97.549	53.9216	38.2353	32.8431		318	17.1569	114.706	17.1569	119.608		318	104.902	102.941	93.1373		318	68.6274	114.216
	318.5	42.1569	113.235	99.0196	35.2941	32.8431	97.549	53.9216	37.7451	31.8627		318.5	19.1177	114.706	19.1177	119.608		318.5	104.902	101.961	93.1373		318.5	69.1176	114.216
	319	42.1569	113.235	99.5098	35.7843	33.3333	97.549	53.9216	38.7255	32.3529		319	19.1177	114.706	20.5882	119.608		319	104.902	102.451	92.6471		319	68.6274	114.216
	319.5	42.1569	113.235	99.5098	35.2941	32.8431	97.549	54.4118	38.7255	32.8431		319.5	17.1569	114.706	20.5882	119.608		319.5	104.902	102.451	92.6471		319.5	68.6274	114.216
	320	42.1569	113.725	99.5098	35.2941	32.8431	97.549	53.9216	38.7255	31.8627		320	18.1373	114.706	21.0784	119.608		320	104.902	102.941	92.6471		320	68.1372	114.216
	320.5	42.1569	113.725	99.5098	35.7843	32.8431	97.549	53.9216	38.7255	32.3529		320.5	18.1373	114.706	20.5882	119.608		320.5	104.902	102.451	93.1373		320.5	68.1372	114.216
	321	41.6667	113.725	99.5098	35.7843	33.3333	97.549	53.9216	38.2353	32.3529		321	18.6274	114.706	20.098	119.608		321	104.902	102.451	93.1373		321	68.1372	114.216
	321.5	42.1569	113.725	99.5098	35.7843	33.8235	97.549	53.9216	37.7451	32.3529		321.5	16.6667	114.706	22.0588	119.608		321.5	104.902	102.941	93.1373		321.5	68.6274	114.216
	322	42.1569	113.725	99.0196	35.7843	33.3333	97.549	53.9216	37.7451	32.8431		322	17.1569	114.706	22.549	119.608		322	104.902	102.941	93.1373		322	68.6274	114.216
	322.5	42.1569	113.725	99.5098	35.2941	32.8431	97.549	53.9216	38.2353	31.8627		322.5	17.6471	114.706	19.6078	119.608		322.5	104.902	102.941	93.1373		322.5	68.6274	114.216
	323	42.1569	113.725	99.0196	35.2941	32.3529	97.549	53.9216	38.2353	31.3726		323	18.1373	114.706	22.549	119.608		323	104.412	102.451	93.1373		323	68.1372	114.706
	323.5	42.1569	113.725	99.0196	35.7843	33.3333	97.549	53.9216	38.2353	31.3726		323.5	18.1373	114.706	22.549	119.608		323.5	104.412	103.431	93.1373		323.5	68.6274	114.216
	324	42.1569	113.725	99.0196	35.7843	32.3529	97.549	53.9216	37.7451	31.8627		324	16.6667	114.706	20.5882	119.608		324	104.902	101.961	93.1373		324	68.1372	114.216
	324.5	42.1569	113.725	99.0196	35.7843	32.8431	97.549	53.9216	38.7255	32.3529		324.5	17.6471	114.706	20.098	119.608		324.5	104.412	101.961	93.1373		324.5	68.1372	114.216
	325	42.1569	113.725	99.0196	35.2941	32.8431	97.549	53.9216	37.7451	31.3726		325	17.6471	114.706	22.0588	119.118		325	104.902	102.451	93.1373		325	68.6274	114.216
	325.5	42.6471	113.235	99.0196	35.2941	32.8431	97.549	53.9216	37.7451	31.3726		325.5	18.6274	114.706	20.5882	119.608		325.5	104.412	102.451	93.1373		325.5	68.6274	114.216
	326	42.1569	113.235	99.0196	35.2941	32.8431	97.549	54.4118	37.7451	31.3726		326	18.1373	114.706	20.098	119.608		326	104.412	102.451	93.1373		326	68.6274	114.216
	326.5	42.1569	113.235	99.0196	35.7843	32.8431	97.549	54.4118	37.7451	31.8627		326.5	17.6471	114.706	19.6078	119.118		326.5	104.902	102.451	93.1373		326.5	68.6274	114.706
	327	42.6471	113.235	99.0196	35.7843	33.3333	97.549	53.9216	38.2353	31.3726		327	18.1373	114.706	21.0784	119.118		327	104.412	102.451	92.6471		327	68.6274	114.216
	327.5	42.1569	113.235	99.0196	35.2941	33.3333	97.549	53.9216	38.2353	31.8627		327.5	17.1569	114.706	22.0588	119.118		327.5	104.902	102.941	93.1373		327.5	68.6274	114.216
	328	41.6667	113.235	99.0196	35.2941	33.3333	97.549	53.9216	37.7451	31.8627		328	18.1373	114.706	19.1177	119.118		328	104.412	102.941	93.1373		328	68.6274	114.216
	328.5	42.1569	113.235	99.0196	35.2941	32.8431	97.549	53.9216	37.7451	31.8627		328.5	18.6274	114.706	19.1177	119.118		328.5	104.412	103.431	93.1373		328.5	68.6274	114.706
	329	41.6667	113.235	99.0196	35.2941	32.3529	97.549	54.4118		31.8627		329	17.1569	114.706	20.5882	119.118		329	104.412	102.941	93.1373		329	69.1176	114.216
	329.5	42.1569	113.235	99.0196	34.8039	31.8627	98.0392	53.9216		31.8627		329.5	17.1569	114.706	19.1177	119.118		329.5	104.412	103.431	93.1373		329.5	68.6274	114.216
	330	42.1569	113.235	99.0196	35.2941	32.3529	98.0392	53.9216		31.3726		330	17.6471	114.706	19.1177	119.118		330	104.412	102.941	93.1373		330	68.1372	114.216
	330.5	42.1569	113.235	99.0196	35.2941	32.3529	98.0392	53.9216		31.3726		330.5	16.6667	114.706	22.0588	119.118		330.5	104.412	102.941	93.1373		330.5	68.6274	114.216
	331	42.1569	113.235	98.5294	35.2941	33.3333	98.0392	53.9216		31.8627		331	16.6667	114.706	22.549	119.118		331	104.412	101.961	93.1373		331	68.6274	114.706
	331.5	42.1569	113.235	99.0196	35.2941	33.3333	98.0392	53.9216		31.3726		331.5	16.6667	114.706	21.0784	119.118		331.5	104.412	102.451	93.1373		331.5	68.6274	114.216
	332	42.1569	113.235	99.0196	34.8039	33.3333	98.0392	53.9216		31.3726		332	18.1373	114.706	20.5882	119.118		332	104.412	102.941	93.1373		332	68.1372	114.706
	332.5	42.6471	113.725	98.5294	34.8039	33.3333	98.0392	53.9216		31.3726		332.5	17.1569	114.706	19.1177	119.118		332.5	104.412	102.451	93.1373		332.5	68.1372	114.216
	333	42.6471	113.725	98.5294	35.7843	33.3333	98.0392	53.9216		31.8627		333	16.6667	114.706	18.6274	119.118		333	104.412	102.451	93.1373		333	68.6274	114.216
	333.5	42.6471	113.725	98.5294	35.2941	33.3333	98.0392	54.4118		31.8627		333.5	18.1373	114.706	20.5882	119.608		333.5	104.412	102.451	93.1373		333.5	68.6274	114.706
	334	42.6471	113.725	98.5294	35.2941	32.8431	98.0392	53.9216		32.8431		334	16.6667	114.706	21.5686	119.118		334	104.412	102.941	93.1373		334	68.6274	114.216
	334.5	42.1569	113.725	98.5294	35.2941	32.8431	98.0392	53.9216		32.3529		334.5	16.6667	114.706	20.098	119.118		334.5	104.412	102.451	93.1373		334.5	68.6274	114.216
	335	42.1569	113.725	98.5294	35.2941	32.8431	98.0392	54.4118		32.3529		335	16.6667	114.706	21.0784	119.118		335	104.412	101.961	93.1373		335	68.1372	114.216
	335.5	42.1569	113.725	98.5294	35.2941	33.3333	98.0392	54.4118		31.8627		335.5	16.6667	114.706	20.5882	119.118		335.5	104.902	101.961	93.1373		335.5	68.6274	114.216
	336	42.1569	113.725	98.5294	34.8039	32.8431	98.0392	53.9216		31.8627		336	18.1373	114.706	18.6274	119.608		336	104.412	102.451	93.1373		336	69.1176	114.216
	336.5	42.1569	113.725	98.5294	35.7843	33.3333	98.0392	54.4118		31.3726		336.5	16.6667	114.706	20.5882	119.608		336.5	104.412	101.961	92.6471		336.5	69.1176	114.216
	337	42.1569	113.725	98.5294	35.2941	32.8431	98.0392	53.9216		30.8823		337	17.1569	114.706	19.6078	119.118		337	104.902	102.451	93.1373		337	69.1176	114.216
	337.5	42.1569	113.725	98.5294	35.2941	33.3333	98.0392	53.9216		31.8627		337.5	18.1373	114.706	22.0588	119.118		337.5	104.412	102.451	93.1373		337.5	68.6274	114.216
	338	42.1569	113.235	98.5294	35.2941	32.8431	98.0392	53.9216		32.3529		338	18.1373	114.706	22.0588	119.118		338	104.412	101.961	93.1373		338	68.1372	114.216
	338.5	42.1569	113.235	98.0392	34.8039	32.8431	98.0392	54.4118		31.8627		338.5	17.6471	114.706	20.098	119.118		338.5	104.412	102.451	93.1373		338.5	68.6274	114.216
	339	42.1569	113.235	98.0392	34.8039	32.8431	98.0392	53.9216		31.3726		339	17.6471	114.706	22.0588	119.118		339	104.412	101.961	93.1373		339	68.6274	114.216
	339.5	42.1569	113.235	98.0392	34.8039	33.3333	98.0392	53.9216		31.8627		339.5	18.1373	114.706	19.1177	119.608		339.5	104.902	102.451	93.1373		339.5	68.6274	114.216
	340	42.1569	113.235	98.0392	34.8039	33.8235	98.0392			31.8627		340	16.6667	114.706	18.1373	119.118		340	104.902	102.451	93.1373		340	69.1176	114.216
	340.5	42.1569	113.235	98.0392	35.2941	33.3333	98.0392			31.8627		340.5	16.1765	114.706	20.098	119.118		340.5	104.902	102.451	93.1373		340.5	69.1176	114.216
	341	42.1569	113.235	98.0392	34.8039	32.8431	98.0392			31.3726		341	16.6667	114.706	21.0784	119.608		341	104.412	102.451	93.1373		341	69.1176	114.216
	341.5	42.1569	113.235	98.0392	34.8039	32.3529	98.5294			31.3726		341.5	16.6667	114.706	21.0784	119.608		341.5	104.412	102.451	93.1373		341.5	69.1176	114.216
	342	42.6471	113.235	98.0392	34.8039	33.3333	98.0392			31.8627		342	17.1569	114.706	20.098	119.118		342	104.412	102.941	93.1373		342	68.6274	114.216
	342.5	42.1569	113.235	98.0392	34.8039	32.3529	98.0392			32.3529		342.5	17.1569	114.706	20.5882	119.118		342.5	104.412	101.961	92.6471		342.5	69.1176	114.216
	343	42.1569	113.235	98.0392	35.2941	32.8431	98.0392			31.8627		343	17.1569	114.706	18.6274	119.118		343	104.412	102.451	93.1373		343	69.1176	114.216
	343.5	41.6667	113.235	98.0392	35.2941	32.8431	98.0392			31.3726		343.5	16.1765	114.706	21.0784	119.118		343.5	104.412	102.941	93.1373		343.5	69.1176	114.216
	344	42.1569	113.235	97.549	34.8039	32.8431	98.0392			31.8627		344	15.1961	114.706	22.0588	119.118		344	104.902	102.941	93.1373		344	68.6274	114.216
	344.5	42.1569	113.235	97.549	34.8039	32.8431	98.0392			31.8627		344.5	17.1569	114.706	21.0784	119.118		344.5	104.412	102.451	92.6471		344.5	69.1176	114.216
	345	42.1569	113.725	97.549	34.8039	32.8431	98.5294			31.3726		345	15.1961	114.706	21.0784	119.118		345	104.412	102.451	92.6471		345	69.1176	114.216
	345.5	42.1569	113.725	97.549	35.2941	33.3333	98.5294			31.3726		345.5	14.7059	114.706	22.0588	119.118		345.5	104.412	102.941	93.1373		345.5	69.1176	114.216
	346	41.6667	113.725	97.549	35.2941	33.3333	98.5294			31.3726		346	16.1765	114.706	19.1177	119.118		346	104.412	101.961	92.6471		346	68.6274	114.216
	346.5	42.1569	113.725	97.549	35.2941	33.3333	98.5294			32.8431		346.5	17.1569	114.706	19.6078	119.118		346.5	104.412	102.451	92.6471		346.5	68.6274	114.216
	347	42.1569	113.725	97.549	35.2941	32.8431	98.5294			31.8627		347	17.1569	114.706	18.6274	119.118		347	104.412	101.961	93.1373		347	69.1176	114.216
	347.5	42.6471	113.725	97.0588	34.8039	32.3529	98.5294			32.3529		347.5	17.6471	114.706	22.0588	119.118		347.5	104.412	101.961	93.1373		347.5	68.6274	114.216
	348	42.1569	113.725	97.0588	34.8039	31.8627	98.5294			32.3529		348	17.6471	114.706	20.5882	119.118		348	104.412	101.471	92.6471		348	68.6274	113.725
	348.5	42.1569	113.725	97.0588	34.8039	32.3529	98.5294			32.8431		348.5	16.1765	114.706	21.0784	119.118		348.5	104.412	101.961	92.6471		348.5	68.6274	114.216
	349	41.6667	113.725	97.0588	34.8039	32.3529	98.5294			32.3529		349	17.6471	114.706	19.6078	119.118		349	104.412	102.451	92.6471		349	68.6274	114.216
	349.5	42.1569	113.725	97.0588	34.8039	33.3333	98.5294			33.3333		349.5	16.6667	114.706	21.0784	119.118		349.5	104.902	102.451	92.6471		349.5	68.6274	114.216
	350	42.1569	113.725	97.0588	35.2941	33.8235				33.8235		350	16.1765	114.706	20.5882	119.118		350	104.412	102.451	92.6471		350	69.1176	114.216
	350.5	41.6667	113.235	96.5686	34.8039	33.3333				32.8431		350.5	16.1765	114.706	20.5882	119.118		350.5	104.412	101.961	92.6471		350.5	69.1176	114.216
	351	42.1569	113.235	96.5686	34.8039	33.3333				32.8431		351	16.6667	114.706	20.098	119.118		351	104.412	102.451	92.6471		351	68.6274	114.706
	351.5	42.1569	113.235	96.5686	34.8039	33.3333				32.8431		351.5	17.6471	114.706	20.5882	119.118		351.5	104.412	102.451	92.6471		351.5	68.6274	114.706
	352	42.1569	113.235	96.5686	34.8039	33.3333				31.3726		352	17.1569	114.706	19.1177	119.118		352	104.412	101.961	92.6471		352	68.6274	114.706
	352.5	41.6667	113.235	96.5686	34.8039	33.3333				31.3726		352.5	17.1569	114.706	18.6274	119.118		352.5	104.412	102.451	92.6471		352.5	69.1176	114.706
	353	41.6667	113.235	96.5686	34.8039	33.3333				31.8627		353	17.1569	114.706	19.6078	119.118		353	104.412	102.451	92.6471		353	69.1176	114.216
	353.5	41.6667	113.235	96.5686	35.2941	32.8431				32.3529		353.5	16.1765	114.706	20.098	119.118		353.5	104.412	102.451	92.6471		353.5	69.1176	114.706
	354	42.1569	113.235	96.5686	35.2941	32.8431				32.8431		354	15.6863	114.706	21.0784	119.118		354	104.412	102.451	92.6471		354	69.1176	114.216
	354.5	42.1569	113.235	96.0784	34.8039	32.8431				32.8431		354.5	16.6667	114.706	21.5686	119.118		354.5	104.412	101.961	92.6471		354.5	69.1176	114.216
	355	42.1569	113.235	96.0784	34.8039	33.3333				31.8627		355	16.1765	114.706	21.0784	119.118		355	104.412	101.961	92.6471		355	69.1176	114.216
	355.5	42.1569	113.235	96.5686	35.2941	32.8431				32.3529		355.5	16.6667	114.706	19.1177	119.118		355.5	104.412	101.471	92.6471		355.5	68.1372	114.216
	356	42.1569	113.235	96.0784	35.2941	33.3333				32.8431		356	16.1765	114.706	19.1177	119.118		356	104.412	101.961	92.6471		356	68.6274	114.216
	356.5	42.1569	113.235	96.0784	34.8039	32.8431				31.8627		356.5	16.6667	114.706	19.6078	119.118		356.5	104.412	101.961	92.6471		356.5	68.6274	114.216
	357	42.1569	113.235	95.5882	34.8039	33.3333				32.3529		357	16.1765	114.706	19.6078	119.118		357	104.412	101.961	92.6471		357	69.1176	114.216
	357.5	42.1569	113.725	95.5882	34.8039	32.8431				32.3529		357.5	16.1765	114.706	19.6078	119.118		357.5	104.412	101.471	92.6471		357.5	69.1176	114.216
	358	41.6667	113.725	95.5882	34.8039	32.8431				32.3529		358	16.1765	114.706	19.6078	119.118		358	104.412	101.961	92.6471		358	68.6274	114.706
	358.5	42.6471	113.725	95.5882	34.8039	32.8431				32.8431		358.5	16.1765	114.706	18.1373	119.118		358.5	104.412	101.961	92.6471		358.5	68.6274	114.216
	359	42.6471	113.725	95.098	34.8039	33.3333				31.8627		359	16.1765	114.706	19.1177	119.118		359	104.902	101.961	92.6471		359	69.1176	114.216
	359.5	42.1569	113.725	95.098	34.8039	33.8235				31.3726		359.5	15.6863	114.706	18.6274	119.118		359.5	104.412	101.961	92.6471		359.5	68.6274	114.216
	360	42.1569	113.725	95.098	34.3137	33.3333				31.3726		360	15.1961	114.216	20.098	119.118		360	104.412	101.471	92.6471		360	68.6274	114.216

## Sheet: Supplementary Figure 2
Supplementary Fig. 2: Recognition of recombinant CxD7L1 and CxD7L2 by IgG antibodies raised in rabbits.

## Sheet: Supplementary Figure 3b
Supplementary Fig. 3: CxD7L3 specific region is present in the gDNA of C. quinquefasciatus but not at RNA or protein levels. Sybr Safe 1.2% agarose gel electrophoresis of Phire PCR products using CxD7L3 primer sets a and b are shown in lanes 1-3 and 4-6, respectively. gDNA extracted from one leg of female (lanes 2 and 5) and male (lanes 3 and 6) mosquito adults were used as DNA templates for PCR.…

[truncated: 8 more sheets: Supplementary Figure 3c, Supplementary Fig 3d, Supplementary Figure 6, Supplementary Figure 7a, Supplementary Figure 7b, Supplementary Figure 7c, Supplementary Figure 7d, Supplementary Figure 8]
